# Supplementary material for: Comprehensive mathematical modeling of age-dependent oocyte quality and quantity for predicting live birth rate
Source: Front Endocrinol (Lausanne). 2025 Jun 9;16:1595970. doi: 10.3389/fendo.2025.1595970 (PMC12183067; doi:10.3389/fendo.2025.1595970)
Supplement: Supplementary file 1 [file DataSheet1.zip]

Archive with 13 entries (13 files):
- Supplementary Materials/Supplementary Documents/Supplementary_document_1.docx
- Supplementary Materials/Supplementary Documents/Supplementary_document_2.docx
- Supplementary Materials/Supplementary Documents/Supplementary_document_3.docx
- Supplementary Materials/Supplementary Documents/Supplementary_document_4.docx
- Supplementary Materials/Supplementary Tables/Supplimentary_Table_1.xlsx
- Supplementary Materials/Supplementary Tables/Supplimentary_Table_2.xlsx
- Supplementary Materials/Supplementary Tables/Supplimentary_Table_3.xlsx
- Supplementary Materials/Supplementary Tables/Supplimentary_Table_4.xlsx
- Supplementary Materials/Supplementary Tables/Supplimentary_Table_5.xlsx
- Supplementary Materials/Supplementary Tables/Supplimentary_Table_6.xlsx
- Supplementary Materials/Supplementary Tables/Supplimentary_Table_7.xlsx
- Supplementary Materials/Supplementary Tables/Supplimentary_Table_8.xlsx
- Supplementary Materials/Supplementary Tables/Supplimentary_Table_9.xlsx
