# Supplementary material for: Comprehensive mathematical modeling of age-dependent oocyte quality and quantity for predicting live birth rate
Source: Front Endocrinol (Lausanne). 2025 Jun 9;16:1595970. doi: 10.3389/fendo.2025.1595970 (PMC12183067; doi:10.3389/fendo.2025.1595970)
Supplement: Supplementary file 1 [file DataSheet1.zip › Supplementary Materials/Supplementary Tables/Supplimentary_Table_1.xlsx]

## Sheet: Supplementary Table 1
Supplementary Table 1. Patient backgrounds by age for SVBT cycles at Kameda IVF Clinic Makuhari (May 2016 - June 2024).
Variables	Age at OPU
	27	28	29	30	31	32	33	34	35	36	37	38	39	40	41	42	43	44	45
N	27	43	38	67	76	78	109	109	102	90	316	339	396	268	190	140	62	28	14
Age at SVBT	27.6±0.8	28.8±1.3	29.6±1.0	30.7±1.0	31.8±1.2	32.6±1.0	33.6±1.0	34.6±1.0	35.6±1.0	36.6±0.9	37.6±1.0	38.6±1.0	39.5±0.8	40.5±0.8	41.4±0.7	42.4±0.7	43.4±0.5	44.2±0.4	45.7±1.0
Gravidity	0.3±0.5	0.7±0.9	0.5±0.7	0.6±0.8	0.5±0.8	0.5±0.8	0.5±0.7	0.7±0.9	0.8±0.9	0.9±0.9	0.9±1.0	0.8±1.0	1.0±1.0	0.9±1.1	1.0±1.2	0.9±1.0	1.1±1.2	0.7±1.3	1.1±1.0
Parity	0.1±0.3	0.2±0.4	0.2±0.4	0.3±0.5	0.3±0.5	0.3±0.5	0.2±0.5	0.3±0.5	0.4±0.6	0.4±0.5	0.4±0.5	0.4±0.6	0.4±0.6	0.4±0.5	0.4±0.5	0.3±0.6	0.3±0.6	0.3±1.0	0.1±0.5
No. of previous OPU cycles	1.0±0.6	0.9±0.7	0.9±0.5	1.0±0.6	0.9±0.5	1.0±0.6	1.1±0.7	1.1±0.8	1.1±0.8	1.2±1.1	1.2±1.0	1.2±0.8	1.4±1.3	1.6±1.2	1.8±1.5	2.1±1.9	3.0±2.6	3.8±3.8	6.1±7.4
No. of previous ET cycles	1.6±0.9	1.7±1.0	1.4±0.6	1.6±1.0	1.6±0.9	1.6±0.9	1.7±1.0	1.7±1.0	1.7±1.1	2.0±1.6	1.8±1.1	1.8±1.0	2.0±1.3	2.0±1.4	2.1±1.3	2.0±1.4	2.6±1.9	2.5±1.1	2.7±2.6
BMI	20.7±2.4	20.6±2.2	20.4±2.9	21.0±2.7	20.9±2.6	21.6±3.5	20.9±2.6	22.0±3.6	21.7±3.0	22.1±3.4	21.0±2.7	21.7±3.2	21.7±3.0	22.1±3.7	21.6±3.2	22.8±3.9	22.3±3.0	22.5±3.5	23.5±2.5
Endometrium thickness	11.0±1.8	11.4±2.2	11.2±2.3	11.9±2.3	11.6±2.4	11.4±2.1	11.2±2.1	11.3±2.2	11.3±2.3	11.2±2.2	11.2±2.2	11.2±2.2	11.0±2.1	11.1±2.1	10.9±2.1	10.9±2.2	11.1±2.2	10.1±1.7	10.0±1.7
ET protocol
Hormone replaced	75.8%(50/66)	77.6%(104/134)	76.7%(122/159)	74.8%(154/206)	72.9%(175/240)	67.2%(168/250)	74.7%(215/288)	63.8%(208/326)	70.8%(245/346)	73.8%(222/301)	69.0%(218/316)	73.7%(250/339)	65.9%(261/396)	65.3%(175/268)	72.6%(138/190)	73.6%(103/140)	71.0%(44/62)	71.4%(20/28)	71.4%(10/14)
Natural ovulation	24.2%(16/66)	22.4%(30/134)	23.3%(37/159)	25.2%(52/206)	27.1%(65/240)	32.8%(82/250)	25.3%(73/288)	36.2%(118/326)	29.2%(101/346)	26.2%(79/301)	31.0%(98/316)	26.3%(89/339)	34.1%(135/396)	34.7%(93/268)	27.4%(52/190)	26.4%(37/140)	29.0%(18/62)	28.6%(8/28)	28.6%(4/14)
Blastocyst grade
Excellent (AA)	47.0%(31/66)	46.3%(62/134)	45.9%(73/159)	53.9%(111/206)	37.1%(89/240)	41.6%(104/250)	34.4%(99/288)	39.0%(127/326)	40.5%(140/346)	41.9%(126/301)	36.7%(116/316)	29.5%(100/339)	34.1%(135/396)	34.0%(91/268)	25.3%(48/190)	30.0%(42/140)	17.7%(11/62)	17.9%(5/28)	7.1%(1/14)
Good (AB, BA)	25.8%(17/66)	25.4%(34/134)	29.6%(47/159)	22.8%(47/206)	35.4%(85/240)	30.8%(77/250)	30.6%(88/288)	32.8%(107/326)	32.1%(111/346)	28.6%(86/301)	29.1%(92/316)	32.7%(111/339)	29.3%(116/396)	29.1%(78/268)	30.0%(57/190)	21.4%(30/140)	29.0%(18/62)	10.7%(3/28)	14.3%(2/14)
Average (BB)	19.7%(13/66)	19.4%(26/134)	20.1%(32/159)	15.0%(31/206)	17.5%(42/240)	16.0%(40/250)	22.9%(66/288)	19.9%(65/326)	16.2%(56/346)	22.6%(68/301)	23.1%(73/316)	27.4%(93/339)	25.8%(102/396)	18.3%(49/268)	25.8%(49/190)	30.7%(43/140)	32.3%(20/62)	35.7%(10/28)	14.3%(2/14)
Fair (BC, CB)	7.6%(5/66)	9.0%(12/134)	4.4%(7/159)	8.3%(17/206)	10.0%(24/240)	11.6%(29/250)	12.2%(35/288)	8.3%(27/326)	11.3%(39/346)	7.0%(21/301)	11.1%(35/316)	10.3%(35/339)	10.9%(43/396)	18.7%(50/268)	18.9%(36/190)	17.9%(25/140)	21.0%(13/62)	35.7%(10/28)	64.3%(9/14)
Culture duration
Day 5	86.4%(57/66)	95.5%(128/134)	91.8%(146/159)	87.9%(181/206)	92.9%(223/240)	88.0%(220/250)	87.2%(251/288)	89.6%(292/326)	91.0%(315/346)	87.7%(264/301)	87.3%(276/316)	88.8%(301/339)	87.4%(346/396)	82.5%(221/268)	86.3%(164/190)	79.3%(111/140)	71.0%(44/62)	67.9%(19/28)	50.0%(7/14)
Day 6	13.6%(9/66)	4.5%(6/134)	8.2%(13/159)	12.1%(25/206)	7.1%(17/240)	12.0%(30/250)	12.8%(37/288)	10.4%(34/326)	9.0%(31/346)	12.3%(37/301)	12.7%(40/316)	11.2%(38/339)	12.6%(50/396)	17.5%(47/268)	13.7%(26/190)	20.7%(29/140)	29.0%(18/62)	32.1%(9/28)	50.0%(7/14)
Infertility diagnosis
Tubal factor	22.7%(15/66)	16.4%(22/134)	12.6%(20/159)	11.2%(23/206)	12.5%(30/240)	14.4%(36/250)	16.7%(48/288)	14.7%(48/326)	13.9%(48/346)	17.9%(54/301)	18.0%(57/316)	20.4%(69/339)	13.6%(54/396)	11.6%(31/268)	12.6%(24/190)	10.7%(15/140)	11.3%(7/62)	0.0%(0/28)	7.1%(1/14)
Uterine factor	1.5%(1/66)	3.0%(4/134)	0.6%(1/159)	5.3%(11/206)	4.2%(10/240)	8.0%(20/250)	9.7%(28/288)	6.7%(22/326)	6.9%(24/346)	9.6%(29/301)	11.7%(37/316)	9.1%(31/339)	10.4%(41/396)	14.2%(38/268)	11.1%(21/190)	15.0%(21/140)	12.9%(8/62)	7.1%(2/28)	14.3%(2/14)
Ovulation disorder	22.7%(15/66)	23.1%(31/134)	28.9%(46/159)	21.4%(44/206)	25.8%(62/240)	18.8%(47/250)	15.6%(45/288)	26.1%(85/326)	20.5%(71/346)	14.6%(44/301)	16.1%(51/316)	17.7%(60/339)	13.6%(54/396)	13.8%(37/268)	13.2%(25/190)	13.6%(19/140)	12.9%(8/62)	10.7%(3/28)	7.1%(1/14)
Endometriosis	4.5%(3/66)	9.0%(12/134)	8.8%(14/159)	7.8%(16/206)	8.8%(21/240)	9.6%(24/250)	11.1%(32/288)	8.9%(29/326)	9.0%(31/346)	10.0%(30/301)	9.5%(30/316)	6.8%(23/339)	7.3%(29/396)	9.7%(26/268)	10.0%(19/190)	9.3%(13/140)	3.2%(2/62)	0.0%(0/28)	0.0%(0/14)
Male factor	59.1%(39/66)	59.0%(79/134)	59.1%(94/159)	63.6%(131/206)	52.1%(125/240)	54.0%(135/250)	59.7%(172/288)	58.9%(192/326)	60.4%(209/346)	48.2%(145/301)	54.1%(171/316)	59.3%(201/339)	56.8%(225/396)	60.4%(162/268)	52.1%(99/190)	66.4%(93/140)	56.5%(35/62)	64.3%(18/28)	42.9%(6/14)
Unexplained	6.1%(4/66)	19.4%(26/134)	23.3%(37/159)	20.4%(42/206)	28.3%(68/240)	27.2%(68/250)	23.3%(67/288)	20.9%(68/326)	15.9%(55/346)	26.6%(80/301)	22.2%(70/316)	13.6%(46/339)	17.9%(71/396)	2.6%(7/268)	0.0%(0/190)	0.0%(0/140)	0.0%(0/62)	0.0%(0/28)	0.0%(0/14)
Data are presented as mean ± standard deviation for continuous variables, and as percentage (n/N) for categorical variables.
