# Supplementary material for: Comprehensive mathematical modeling of age-dependent oocyte quality and quantity for predicting live birth rate
Source: Front Endocrinol (Lausanne). 2025 Jun 9;16:1595970. doi: 10.3389/fendo.2025.1595970 (PMC12183067; doi:10.3389/fendo.2025.1595970)
Supplement: Supplementary file 1 [file DataSheet1.zip › Supplementary Materials/Supplementary Tables/Supplimentary_Table_2.xlsx]

## Sheet: Supplementary Table 2
Supplementary Table 2. Patient backgrounds by age for first OPU cycles at Kameda IVF Clinic Makuhari (June 2016 - October 2024).
	Age
Variables	27	28	29	30	31	32	33	34	35	36	37	38	39	40	41	42	43	44	45
N	40	68	102	119	145	165	182	192	212	178	196	209	252	190	160	149	70	41	28
Gravidity	0.2±0.4	0.3±0.6	0.3±0.6	0.4±0.8	0.2±0.5	0.3±0.6	0.4±0.6	0.5±0.8	0.7±1.1	0.6±0.8	0.6±0.8	0.7±1.1	0.7±0.9	0.7±1.1	0.9±1.1	0.8±0.9	0.9±1.2	0.6±1.1	1.1±1.3
Parity	0	0.0±0.1	0.1±0.3	0.2±0.4	0.1±0.3	0.2±0.4	0.2±0.4	0.3±0.5	0.4±0.6	0.3±0.5	0.3±0.5	0.3±0.6	0.3±0.5	0.3±0.5	0.4±0.6	0.3±0.5	0.3±0.6	0.3±0.7	0.1±0.4
BMI (kg/m2)	20.4±2.2	20.9±2.1	20.8±2.9	20.9±2.9	21.2±2.8	21.6±3.5	20.8±2.6	21.9±3.5	21.5±3.0	22.0±3.6	21.3±3.0	21.8±3.3	21.9±3.2	22.1±3.6	22.1±3.2	22.6±4.0	22.3±3.6	23.0±4.4	22.3±2.4
AMH (ng/ml)	4.4±3.5	5.2±3.0	4.4±3.0	4.5±2.4	3.8±2.3	4.0±2.7	3.6±3.0	3.3±2.1	3.3±2.3	2.9±2.2	2.8±2.5	2.3±1.7	2.1±2.1	1.9±1.5	1.5±1.5	1.6±1.6	1.2±1.1	1.1±1.0	0.9±0.7
AFC	17.9±10.4	19.7±13.0	16.2±8.3	16.2±6.6	13.7±6.3	14.5±7.6	12.9±6.9	13.3±7.4	12.2±6.4	11.8±7.7	10.8±5.5	9.5±5.3	8.4±4.8	7.8±4.8	6.4±3.8	6.3±4.4	5.6±4.2	4.9±3.7	4.1±2.5
Ovarian Stimulation Protocol
Agonist	2.5%(1/40)	0.0%(/68)	2.9%(3/102)	1.7%(2/119)	2.8%(4/145)	4.2%(7/165)	1.1%(2/182)	3.1%(6/192)	4.2%(9/212)	2.8%(5/178)	2.6%(5/196)	3.3%(7/209)	0.8%(2/252)	2.1%(4/190)	2.5%(4/160)	0.0%(/149)	2.9%(2/70)	2.4%(1/41)	3.6%(1/28)
Antagonist	57.5%(23/40)	66.2%(45/68)	66.7%(68/102)	65.5%(78/119)	69.0%(100/145)	57.6%(95/165)	65.4%(119/182)	62.5%(120/192)	58.0%(123/212)	61.2%(109/178)	60.7%(119/196)	55.5%(116/209)	59.9%(151/252)	49.5%(94/190)	50.0%(80/160)	43.6%(65/149)	40.0%(28/70)	31.7%(13/41)	21.4%(6/28)
PPOS	12.5%(5/40)	0.0%(/68)	3.9%(4/102)	3.4%(4/119)	2.8%(4/145)	4.2%(7/165)	2.2%(4/182)	6.3%(12/192)	3.3%(7/212)	6.2%(11/178)	4.6%(9/196)	5.3%(11/209)	6.7%(17/252)	8.9%(17/190)	5.0%(8/160)	6.7%(10/149)	2.9%(2/70)	2.4%(1/41)	7.1%(2/28)
Mild	25.0%(10/40)	29.4%(20/68)	24.5%(25/102)	28.6%(34/119)	24.1%(35/145)	30.3%(50/165)	28.0%(51/182)	22.9%(44/192)	32.5%(69/212)	26.4%(47/178)	28.1%(55/196)	27.8%(58/209)	27.4%(69/252)	31.6%(60/190)	30.0%(48/160)	30.9%(46/149)	40.0%(28/70)	31.7%(13/41)	39.3%(11/28)
Internal use only	2.5%(1/40)	4.4%(3/68)	2.0%(2/102)	0.8%(1/119)	1.4%(2/145)	3.6%(6/165)	3.3%(6/182)	5.2%(10/192)	1.9%(4/212)	3.4%(6/178)	4.1%(8/196)	8.1%(17/209)	5.2%(13/252)	7.9%(15/190)	12.5%(20/160)	18.8%(28/149)	14.3%(10/70)	31.7%(13/41)	28.6%(8/28)
Infertility diagnosis
Tubal factor	13.3%(6/45)	8.3%(7/84)	10.4%(14/134)	8.5%(13/153)	11.3%(22/194)	9.6%(20/208)	8.9%(22/247)	9.5%(25/262)	10.0%(26/260)	11.0%(25/228)	11.2%(28/249)	12.5%(33/263)	9.5%(29/306)	10.8%(23/213)	8.0%(13/162)	9.1%(14/154)	8.8%(6/68)	11.9%(5/42)	11.1%(3/27)
Uterine factor	0.0%(0/45)	2.4%(2/84)	0.7%(1/134)	3.3%(5/153)	4.1%(8/194)	4.8%(10/208)	4.9%(12/247)	5.3%(14/262)	4.2%(11/260)	8.3%(19/228)	7.2%(18/249)	9.1%(24/263)	8.2%(25/306)	12.2%(26/213)	14.2%(23/162)	13.0%(20/154)	16.2%(11/68)	11.9%(5/42)	14.8%(4/27)
Ovulation disorder	22.2%(10/45)	20.2%(17/84)	21.6%(29/134)	15.7%(24/153)	18.6%(36/194)	15.4%(32/208)	12.6%(31/247)	19.1%(50/262)	12.3%(32/260)	11.8%(27/228)	9.2%(23/249)	12.2%(32/263)	12.1%(37/306)	12.2%(26/213)	9.9%(16/162)	11.7%(18/154)	7.4%(5/68)	16.7%(7/42)	11.1%(3/27)
Endometriosis	4.4%(2/45)	4.8%(4/84)	6.7%(9/134)	6.5%(10/153)	5.7%(11/194)	7.7%(16/208)	9.7%(24/247)	8.4%(22/262)	9.6%(25/260)	7.9%(18/228)	8.4%(21/249)	7.2%(19/263)	6.5%(20/306)	7.0%(15/213)	11.7%(19/162)	7.8%(12/154)	7.4%(5/68)	2.4%(1/42)	3.7%(1/27)
Male factor	46.7%(21/45)	51.2%(43/84)	45.5%(61/134)	48.4%(74/153)	40.7%(79/194)	43.3%(90/208)	46.6%(115/247)	45.8%(120/262)	47.7%(124/260)	40.4%(92/228)	47.8%(119/249)	47.5%(125/263)	49.0%(150/306)	55.4%(118/213)	56.2%(91/162)	58.4%(90/154)	60.3%(41/68)	57.1%(24/42)	59.3%(16/27)
Unexplained	13.3%(6/45)	13.1%(11/84)	14.9%(20/134)	17.6%(27/153)	19.6%(38/194)	19.2%(40/208)	17.4%(43/247)	11.8%(31/262)	16.2%(42/260)	20.6%(47/228)	16.1%(40/249)	11.4%(30/263)	14.7%(45/306)	2.3%(5/213)	0.0%(0/162)	0.0%(0/154)	0.0%(0/68)	0.0%(0/42)	0.0%(0/27)
Data are presented as mean ± standard deviation for continuous variables, and as percentage (n/N) for categorical variables.
