# Supplementary material for: Comprehensive mathematical modeling of age-dependent oocyte quality and quantity for predicting live birth rate
Source: Front Endocrinol (Lausanne). 2025 Jun 9;16:1595970. doi: 10.3389/fendo.2025.1595970 (PMC12183067; doi:10.3389/fendo.2025.1595970)
Supplement: Supplementary file 1 [file DataSheet1.zip › Supplementary Materials/Supplementary Tables/Supplimentary_Table_3.xlsx]

## Sheet: JSOG data
Supplementary Table 3A. Live birth rate by age: JSOG data and WNLSR model estimates.
Age	N	Live birth	Live birth rate (Real Data)	Live birth rate (WNLSR)	Incrimental OR	Cumulative OR
27	1025	442.02	0.431239	0.423792	-	Reference
28	1813	781.515	0.431062	0.422208	0.990909	0.990909
29	2893	1244.63	0.430223	0.41995	0.987169	0.978195
30	4081	1738.47	0.425991	0.416743	0.981986	0.960573
31	5311	2193.37	0.412987	0.412214	0.974891	0.936454
32	6387	2604.54	0.407788	0.405868	0.965346	0.904002
33	7499	2879.84	0.38403	0.397073	0.952793	0.861327
34	8603	3270.75	0.380187	0.385068	0.936775	0.806869
35	9168	3385.66	0.369291	0.369016	0.917099	0.739979
36	9608	3335.14	0.347121	0.348137	0.894035	0.661567
37	10476	3379.2	0.322566	0.32193	0.868432	0.574527
38	10936	3174.1	0.290243	0.290471	0.841677	0.483566
39	11130	2857.89	0.256774	0.254666	0.815423	0.39431
40	10530	2307.4	0.219126	0.216306	0.791206	0.311981
41	8864	1593.57	0.17978	0.177778	0.770109	0.240259
42	7584	1101.35	0.14522	0.141513	0.752627	0.180826
43	5165	532.35	0.103069	0.109404	0.738731	0.133581
44	3056	203.15	0.0664758	0.0824795	0.728045	0.0972533
45	1545	81.906	0.0530136	0.0609119	0.720036	0.0700259

## Sheet: PGT-A data
Supplementary Table 3B. Live birth rate by age: PGT-A data (1) and WNLSR model estimates.
Age	N	Euploidy	Euploidy rate (Real Data)	Euploidy rate (WNLSR)	Live birth rate* (Real Data)	Live birth rate (WNLSR)	Incrimental OR	Cumulative OR
27	240	175	0.729167	0.74384	0.4375	0.446304	-	Reference
28	335	259	0.773134	0.741657	0.463881	0.444994	0.994713	0.994713
29	585	464	0.793162	0.738487	0.475897	0.443092	0.992326	0.987079
30	802	616	0.76808	0.7339	0.460848	0.44034	0.988901	0.976124
31	862	595	0.690255	0.727293	0.414153	0.436375	0.984026	0.960531
32	1023	705	0.68915	0.71784	0.41349	0.430704	0.977171	0.938603
33	1324	913	0.689577	0.70445	0.413746	0.42267	0.96769	0.908277
34	1156	794	0.686851	0.685741	0.412111	0.411444	0.954876	0.867292
35	1222	800	0.654664	0.6601	0.392799	0.39606	0.938089	0.813597
36	1284	828	0.64486	0.625874	0.386916	0.375524	0.916969	0.746043
37	1153	662	0.574154	0.581756	0.344493	0.349054	0.891712	0.665256
38	1123	585	0.520926	0.527385	0.312556	0.316431	0.863276	0.5743
39	1008	475	0.47123	0.463965	0.282738	0.278379	0.833355	0.478596
40	953	398	0.417629	0.394568	0.250577	0.236741	0.804034	0.384807
41	750	233	0.310667	0.323746	0.1864	0.194247	0.777234	0.299085
42	453	113	0.249448	0.256428	0.149669	0.153857	0.754255	0.225587
43	217	36	0.165899	0.196629	0.0995392	0.117977	0.735609	0.165943
44	85	10	0.117647	0.146621	0.0705882	0.0879726	0.721142	0.119669
45	39	4	0.102564	0.106869	0.0615385	0.0641214	0.710303	0.0850011
* Live birth rate is calculated by multiplying the euploidy rate by a constant live birth rate per euploid embryo (60%).

## Sheet: Kameda data
Supplementary Table 3C. Live birth rate by age: Kameda data and WNLSR model estimates.
Age	N	Live birth	Live birth rate (Real Data)	Live birth rate (WNLSR)	Incrimental OR	Cumulative OR
27	66	31	0.469697	0.488674	-	Reference
28	134	64	0.477612	0.486392	0.990909	0.990909
29	159	79	0.496855	0.483167	0.987169	0.978195
30	206	96	0.466019	0.478629	0.981986	0.960573
31	240	120	0.5	0.472287	0.974891	0.936454
32	250	121	0.484	0.463506	0.965346	0.904002
33	288	117	0.40625	0.451505	0.952793	0.861327
34	326	137	0.420245	0.435387	0.936775	0.806869
35	346	161	0.465318	0.414245	0.917099	0.739979
36	301	110	0.365449	0.387352	0.894035	0.661567
37	316	107	0.338608	0.354453	0.868432	0.574527
38	339	106	0.312684	0.316072	0.841677	0.483566
39	396	113	0.285354	0.2737	0.815423	0.39431
40	268	64	0.238806	0.229679	0.791206	0.311981
41	190	32	0.168421	0.186738	0.770109	0.240259
42	140	22	0.157143	0.14735	0.752627	0.180826
43	62	7	0.112903	0.113211	0.738731	0.133581
44	28	1	0.0357143	0.0850407	0.728045	0.0972533
45	14	1	0.0714286	0.0627258	0.720036	0.0700259
