# Supplementary material for: Comprehensive mathematical modeling of age-dependent oocyte quality and quantity for predicting live birth rate
Source: Front Endocrinol (Lausanne). 2025 Jun 9;16:1595970. doi: 10.3389/fendo.2025.1595970 (PMC12183067; doi:10.3389/fendo.2025.1595970)
Supplement: Supplementary file 1 [file DataSheet1.zip › Supplementary Materials/Supplementary Tables/Supplimentary_Table_4.xlsx]

## Sheet: AMH
Supplementary Table 4A. TWNLSR result of AMH distribution. (Values within parentheses represent actual data.)
		AMH			AMH Percentiles					Gamma dist. Parameters*
Age	N	Mean	Median	Mode	5th	25th	50th (Median)	75th	95th	α	β
27	142	5.6 (5.4)	4.9 (4.5)	3.6	1.4 (1.6)	3.1 (3.2)	4.9 (4.5)	7.3 (6.6)	11.8 (11.8)	2.84248	1.95483
28	238	5.4 (5.6)	4.7 (4.7)	3.4	1.4 (1.4)	3.0 (3.2)	4.7 (4.7)	7.0 (7.3)	11.5 (12.1)	2.8022	1.91106
29	308	5.1 (5.1)	4.5 (4.3)	3.3	1.3 (1.2)	2.9 (2.8)	4.5 (4.3)	6.8 (6.7)	11.1 (10.8)	2.73523	1.87587
30	382	4.9 (5.0)	4.3 (4.2)	3	1.2 (1.3)	2.7 (2.6)	4.3 (4.2)	6.4 (6.3)	10.6 (10.6)	2.63978	1.85027
31	403	4.6 (4.5)	4.0 (4.1)	2.8	1.1 (1.0)	2.5 (2.6)	4.0 (4.1)	6.1 (5.6)	10.2 (9.8)	2.51796	1.83349
32	430	4.3 (4.3)	3.7 (3.7)	2.5	0.9 (0.9)	2.3 (2.1)	3.7 (3.7)	5.8 (5.8)	9.7 (9.4)	2.37606	1.82254
33	444	4.0 (3.7)	3.4 (3.2)	2.2	0.8 (0.8)	2.0 (1.8)	3.4 (3.2)	5.4 (5.1)	9.2 (8.4)	2.22325	1.81231
34	476	3.7 (3.8)	3.1 (3.2)	1.9	0.7 (0.7)	1.8 (1.8)	3.1 (3.2)	5.0 (5.0)	8.7 (9.2)	2.06943	1.79633
35	475	3.4 (3.7)	2.8 (3.1)	1.6	0.6 (0.6)	1.6 (1.8)	2.8 (3.1)	4.6 (4.8)	8.2 (8.3)	1.92303	1.76805
36	449	3.1 (3.1)	2.5 (2.6)	1.4	0.5 (0.4)	1.4 (1.4)	2.5 (2.6)	4.2 (4.0)	7.6 (7.2)	1.78976	1.72237
37	406	2.8 (2.7)	2.2 (2.2)	1.1	0.4 (0.4)	1.2 (1.2)	2.2 (2.2)	3.8 (3.6)	7.0 (6.7)	1.67249	1.65663
38	389	2.5 (2.5)	2.0 (2.1)	0.9	0.3 (0.3)	1.0 (1.2)	2.0 (2.1)	3.4 (3.2)	6.3 (6.0)	1.57176	1.57108
39	371	2.2 (2.0)	1.7 (1.5)	0.7	0.3 (0.1)	0.9 (0.7)	1.7 (1.5)	3.0 (2.6)	5.7 (5.7)	1.48661	1.46845
40	318	1.9 (2.0)	1.5 (1.5)	0.6	0.2 (0.2)	0.7 (0.7)	1.5 (1.5)	2.6 (2.7)	5.1 (5.5)	1.41532	1.35318
41	262	1.7 (1.7)	1.3 (1.2)	0.4	0.2 (0.1)	0.6 (0.6)	1.3 (1.2)	2.3 (2.3)	4.5 (5.1)	1.3559	1.23042
42	212	1.4 (1.5)	1.1 (1.0)	0.3	0.1 (0.1)	0.5 (0.4)	1.1 (1.0)	2.0 (2.0)	3.9 (4.7)	1.30641	1.10523
43	89	1.2 (1.2)	0.9 (0.9)	0.3	0.1 (0.0)	0.4 (0.4)	0.9 (0.9)	1.7 (1.6)	3.4 (3.7)	1.26511	0.981991
44	48	1.1 (1.2)	0.8 (0.8)	0.2	0.1 (0.1)	0.4 (0.5)	0.8 (0.8)	1.5 (1.5)	3.0 (3.1)	1.23051	0.864121
45	34	0.9 (0.8)	0.7 (0.6)	0.2	0.1 (0.1)	0.3 (0.3)	0.7 (0.6)	1.3 (1.1)	2.5 (2.2)	1.20138	0.754033
* For details on parameter calculation, refer to Supplementary Document 2.

## Sheet: AFC
Supplementary Table 4B. TWNLSR result of AFC distribution per OPU. (Values within parentheses represent actual data.)
		AFC			AFC Percentiles					Gamma dist. parameters*
Age	N	Mean	Median	Mode	5th	25th	50th (Median)	75th	95th	α	β
27	40	17.9 (17.9)	16.7 (15.5)	14.3	6.7 (6.0)	11.9 (11.0)	16.7 (15.5)	22.7 (21.3)	33.2 (36.1)	5.25323	3.60347
28	68	17.3 (19.7)	16.2 (18.0)	13.8	6.4 (6.0)	11.5 (12.8)	16.2 (18.0)	22.0 (23.0)	32.3 (36.3)	5.17308	3.54561
29	102	16.7 (16.2)	15.6 (15.0)	13.2	6.0 (6.1)	11.0 (9.0)	15.6 (15.0)	21.2 (21.0)	31.3 (32.0)	5.07249	3.48988
30	119	16.0 (16.2)	14.9 (15.0)	12.6	5.7 (7.0)	10.4 (11.0)	14.9 (15.0)	20.4 (20.0)	30.2 (28.1)	4.95169	3.43589
31	145	15.3 (13.7)	14.2 (12.0)	11.9	5.3 (6.0)	9.9 (9.0)	14.2 (12.0)	19.5 (17.0)	29.1 (25.0)	4.81219	3.38267
32	165	14.5 (14.5)	13.4 (15.0)	11.2	4.9 (4.0)	9.3 (8.0)	13.4 (15.0)	18.6 (19.0)	27.9 (27.0)	4.65679	3.32869
33	182	13.7 (12.9)	12.6 (12.5)	10.4	4.4 (4.0)	8.6 (7.3)	12.6 (12.5)	17.6 (17.0)	26.6 (24.0)	4.48934	3.27187
34	192	12.8 (13.3)	11.8 (12.0)	9.6	4.0 (4.0)	8.0 (8.0)	11.8 (12.0)	16.6 (17.0)	25.3 (27.0)	4.31447	3.20978
35	212	12.0 (12.2)	11.0 (11.0)	8.8	3.5 (3.6)	7.3 (7.0)	11.0 (11.0)	15.5 (17.0)	24.0 (23.5)	4.13705	3.13989
36	178	11.1 (11.8)	10.1 (10.0)	8.1	3.1 (2.0)	6.7 (7.0)	10.1 (10.0)	14.5 (15.0)	22.6 (24.0)	3.96179	3.05986
37	196	10.3 (10.8)	9.3 (10.0)	7.3	2.7 (4.0)	6.0 (7.0)	9.3 (10.0)	13.4 (14.0)	21.1 (21.0)	3.7929	2.96784
38	209	9.4 (9.5)	8.5 (9.0)	6.5	2.3 (2.0)	5.4 (6.0)	8.5 (9.0)	12.4 (13.0)	19.7 (18.0)	3.63381	2.86272
39	252	8.6 (8.4)	7.7 (7.0)	5.8	2.0 (2.0)	4.8 (5.0)	7.7 (7.0)	11.4 (11.0)	18.3 (17.0)	3.48714	2.74431
40	190	7.8 (7.8)	6.9 (7.0)	5.2	1.6 (2.0)	4.3 (4.0)	6.9 (7.0)	10.4 (10.0)	16.8 (16.6)	3.35471	2.61334
41	160	7.0 (6.4)	6.2 (6.0)	4.5	1.3 (1.0)	3.7 (4.0)	6.2 (6.0)	9.4 (8.0)	15.4 (13.0)	3.23767	2.47143
42	149	6.3 (6.3)	5.5 (5.0)	4	1.1 (1.0)	3.3 (3.0)	5.5 (5.0)	8.5 (8.0)	14.1 (14.0)	3.13663	2.32083
43	70	5.6 (5.6)	4.9 (5.0)	3.4	0.8 (1.0)	2.8 (2.3)	4.9 (5.0)	7.6 (7.0)	12.8 (12.0)	3.05188	2.16425
44	41	5.0 (4.9)	4.3 (3.0)	3	0.6 (1.0)	2.4 (2.0)	4.3 (3.0)	6.8 (8.0)	11.6 (12.0)	2.98348	2.00461
45	28	4.4 (4.1)	3.8 (3.5)	2.6	0.4 (1.0)	2.1 (2.0)	3.8 (3.5)	6.1 (5.3)	10.4 (9.3)	2.93146	1.84474
* For details on parameter calculation, refer to Supplementary Document 2.

## Sheet: Mature Oocyte
Supplementary Table 4C. TWNLSR result of mature oocyte distribution per OPU. (Values within parentheses represent actual data.)
		Mature Oocyte			Mature Oocyte Percentiles					Gamma dist. parameters*
Age	N	Mean	Median	Mode	5th	25th	50th (Median)	75th	95th	α	β
27	40	13.4 (13.7)	12.0 (10.5)	9.2	3.4 (4.0)	7.7 (7.5)	12.0 (10.5)	17.6 (16.0)	28.0 (28.8)	3.45748	4.15403
28	68	13.0 (14.1)	11.7 (13.0)	9	3.3 (3.4)	7.5 (9.0)	11.7 (13.0)	17.1 (19.0)	27.2 (28.0)	3.49777	4.01622
29	102	12.7 (11.9)	11.4 (10.0)	8.8	3.3 (3.0)	7.3 (7.0)	11.4 (10.0)	16.7 (15.0)	26.5 (26.0)	3.52629	3.88272
30	119	12.3 (13.5)	11.1 (12.0)	8.5	3.1 (3.0)	7.1 (8.0)	11.1 (12.0)	16.1 (17.0)	25.6 (29.1)	3.53527	3.75973
31	145	11.8 (10.8)	10.7 (10.0)	8.2	3.0 (3.0)	6.8 (7.0)	10.7 (10.0)	15.6 (14.0)	24.8 (22.8)	3.51594	3.65387
32	165	11.4 (11.4)	10.2 (10.0)	7.8	2.8 (3.0)	6.5 (6.0)	10.2 (10.0)	15.0 (15.0)	23.9 (24.8)	3.46014	3.5712
33	182	10.8 (10.3)	9.7 (9.0)	7.3	2.5 (2.0)	6.1 (5.0)	9.7 (9.0)	14.3 (13.8)	23.0 (24.0)	3.36284	3.51589
34	192	10.2 (10.0)	9.1 (9.0)	6.8	2.3 (3.0)	5.6 (5.8)	9.1 (9.0)	13.6 (14.0)	22.1 (19.5)	3.22462	3.48866
35	212	9.6 (9.9)	8.5 (9.0)	6.2	1.9 (2.0)	5.2 (5.0)	8.5 (9.0)	12.9 (14.0)	21.2 (21.0)	3.05277	3.48552
36	178	9.0 (8.9)	7.9 (8.0)	5.5	1.6 (1.0)	4.7 (5.0)	7.9 (8.0)	12.1 (12.0)	20.3 (21.0)	2.86008	3.49741
37	196	8.3 (9.1)	7.2 (8.0)	4.8	1.3 (2.0)	4.1 (4.0)	7.2 (8.0)	11.3 (12.0)	19.3 (19.3)	2.6616	3.51107
38	209	7.7 (7.6)	6.5 (7.0)	4.2	1.0 (1.0)	3.6 (3.0)	6.5 (7.0)	10.5 (10.0)	18.3 (18.6)	2.47104	3.5113
39	252	7.0 (7.0)	5.9 (6.0)	3.5	0.7 (1.0)	3.1 (3.0)	5.9 (6.0)	9.7 (9.0)	17.2 (17.0)	2.29844	3.48391
40	190	6.3 (6.7)	5.2 (6.0)	2.9	0.4 (1.0)	2.7 (3.0)	5.2 (6.0)	8.8 (10.0)	16.0 (15.6)	2.14948	3.41858
41	160	5.7 (5.5)	4.6 (4.0)	2.4	0.2 (0.0)	2.2 (2.0)	4.6 (4.0)	8.0 (7.3)	14.8 (14.1)	2.02629	3.31052
42	149	5.1 (5.2)	4.1 (4.0)	1.9	0.0 (0.0)	1.9 (2.0)	4.1 (4.0)	7.2 (8.0)	13.6 (14.8)	1.92858	3.16072
43	70	4.5 (4.1)	3.6 (3.0)	1.5	0.0 (0.0)	1.5 (1.0)	3.6 (3.0)	6.5 (6.8)	12.4 (10.6)	1.85484	2.97494
44	41	4.0 (3.5)	3.1 (2.0)	1.2	0.0 (0.0)	1.3 (1.0)	3.1 (2.0)	5.7 (5.0)	11.2 (10.0)	1.80316	2.76196
45	28	3.5 (2.9)	2.7 (2.0)	1	0.0 (1.0)	1.0 (1.0)	2.7 (2.0)	5.1 (4.3)	10.1 (7.0)	1.77178	2.53179
* For details on parameter calculation, refer to Supplementary Document 2.

## Sheet: Transferable Embryo
Supplementary Table 4D. TWNLSR result of transferable embryo distribution per OPU. (Values within parentheses represent actual data.)
		Transferable Embryo			Transferable Embryo Percentiles					Gamma dist. parameters*
Age	N	Mean	Median	Mode	5th	25th	50th (Median)	75th	95th	α	β
27	40	5.0 (4.4)	4.2 (3.0)	2.7	0.4 (1.0)	2.3 (2.0)	4.2 (3.0)	6.9 (7.0)	12.0 (12.1)	2.63791	2.2692
28	68	4.9 (5.9)	4.2 (6.0)	2.7	0.4 (1.0)	2.3 (2.8)	4.2 (6.0)	6.8 (8.0)	11.9 (11.7)	2.66305	2.22162
29	102	4.8 (4.3)	4.1 (3.0)	2.7	0.4 (0.0)	2.2 (2.0)	4.1 (3.0)	6.7 (6.0)	11.6 (11.0)	2.6914	2.16605
30	119	4.7 (5.2)	4.0 (4.0)	2.6	0.4 (0.0)	2.2 (2.0)	4.0 (4.0)	6.5 (7.0)	11.4 (13.0)	2.72198	2.1025
31	145	4.6 (4.4)	3.9 (4.0)	2.6	0.4 (0.0)	2.1 (2.0)	3.9 (4.0)	6.4 (6.0)	11.0 (10.0)	2.75267	2.03173
32	165	4.4 (4.3)	3.8 (4.0)	2.5	0.4 (1.0)	2.0 (2.0)	3.8 (4.0)	6.1 (6.0)	10.7 (10.8)	2.77982	1.95539
33	182	4.2 (4.3)	3.6 (3.0)	2.4	0.3 (0.0)	1.9 (2.0)	3.6 (3.0)	5.9 (6.0)	10.2 (12.0)	2.79798	1.87607
34	192	4.0 (3.8)	3.4 (3.0)	2.2	0.3 (1.0)	1.8 (2.0)	3.4 (3.0)	5.6 (5.0)	9.8 (9.0)	2.80027	1.79686
35	212	3.8 (3.9)	3.2 (3.5)	2.1	0.2 (0.0)	1.7 (2.0)	3.2 (3.5)	5.3 (5.0)	9.3 (9.0)	2.78005	1.72054
36	178	3.5 (3.7)	3.0 (3.0)	1.9	0.1 (0.0)	1.5 (2.0)	3.0 (3.0)	4.9 (5.0)	8.7 (9.0)	2.73372	1.64826
37	196	3.2 (3.2)	2.7 (3.0)	1.6	0.0 (0.0)	1.3 (1.0)	2.7 (3.0)	4.5 (5.0)	8.1 (9.0)	2.66377	1.57837
38	209	2.9 (2.7)	2.4 (2.0)	1.4	0.0 (0.0)	1.1 (1.0)	2.4 (2.0)	4.1 (4.0)	7.5 (7.0)	2.57981	1.50629
39	252	2.6 (2.7)	2.1 (2.0)	1.1	0.0 (0.0)	0.9 (1.0)	2.1 (2.0)	3.7 (4.0)	6.9 (7.0)	2.49628	1.42592
40	190	2.2 (2.3)	1.8 (2.0)	0.9	0.0 (0.0)	0.7 (1.0)	1.8 (2.0)	3.3 (4.0)	6.2 (6.0)	2.4284	1.33217
41	160	1.9 (1.9)	1.5 (1.0)	0.7	0.0 (0.0)	0.5 (0.0)	1.5 (1.0)	2.9 (3.0)	5.6 (6.0)	2.38896	1.22325
42	149	1.6 (1.6)	1.3 (1.0)	0.5	0.0 (0.0)	0.4 (0.0)	1.3 (1.0)	2.5 (2.0)	4.9 (5.0)	2.38747	1.10144
43	70	1.4 (1.4)	1.0 (1.0)	0.4	0.0 (0.0)	0.2 (0.0)	1.0 (1.0)	2.1 (2.0)	4.3 (4.6)	2.43123	0.972064
44	41	1.1 (0.9)	0.9 (0.0)	0.3	0.0 (0.0)	0.1 (0.0)	0.9 (0.0)	1.8 (2.0)	3.7 (3.0)	2.52706	0.841665
45	28	0.9 (0.8)	0.7 (0.5)	0.2	0.0 (0.0)	0.1 (0.0)	0.7 (0.5)	1.5 (1.3)	3.2 (2.0)	2.68298	0.716301
* For details on parameter calculation, refer to Supplementary Document 2.
