# Supplementary material for: Comprehensive mathematical modeling of age-dependent oocyte quality and quantity for predicting live birth rate
Source: Front Endocrinol (Lausanne). 2025 Jun 9;16:1595970. doi: 10.3389/fendo.2025.1595970 (PMC12183067; doi:10.3389/fendo.2025.1595970)
Supplement: Supplementary file 1 [file DataSheet1.zip › Supplementary Materials/Supplementary Tables/Supplimentary_Table_5.xlsx]

## Sheet: Supplementary Table 5
Supplementary Table 5. Results of WNLSR preprocessing and logistic regression analysis for live birth rate per SVBT (Values within parentheses represent 95% CI.)
Age	N	Live birth rate (Real Data)	Live birth rate (WNLSR)	Age (Scaled)	Incrimental OR	Incrimental aOR	Cumulative OR	Cumulative aOR
27	66	0.469697	0.488674	30.516	-	-	2.068 (2.026–2.111)	1.930 (1.890–1.970)
28	134	0.477612	0.486392	30.58	0.991 (0.971–1.011)	0.992 (0.971–1.013)	2.049 (2.008–2.092)	1.914 (1.874–1.954)
29	159	0.496855	0.483167	30.671	0.987 (0.967–1.008)	0.988 (0.968–1.009)	2.023 (1.982–2.065)	1.892 (1.853–1.931)
30	206	0.466019	0.478629	30.799	0.982 (0.962–1.002)	0.984 (0.963–1.004)	1.986 (1.946–2.027)	1.861 (1.822–1.900)
31	240	0.5	0.472287	30.977	0.975 (0.955–0.995)	0.977 (0.957–0.998)	1.937 (1.897–1.977)	1.818 (1.781–1.857)
32	250	0.484	0.463506	31.225	0.965 (0.946–0.985)	0.969 (0.949–0.989)	1.869 (1.832–1.908)	1.761 (1.725–1.798)
33	288	0.40625	0.451505	31.565	0.953 (0.934–0.972)	0.957 (0.937–0.977)	1.781 (1.745–1.818)	1.686 (1.651–1.721)
34	326	0.420245	0.435387	32.024	0.937 (0.918–0.956)	0.943 (0.923–0.962)	1.669 (1.635–1.703)	1.589 (1.556–1.623)
35	346	0.465318	0.414245	32.632	0.917 (0.899–0.936)	0.925 (0.906–0.944)	1.530 (1.499–1.562)	1.469 (1.439–1.500)
36	301	0.365449	0.387352	33.419	0.894 (0.876–0.913)	0.904 (0.885–0.923)	1.368 (1.340–1.396)	1.328 (1.300–1.356)
37	316	0.338608	0.354453	34.41	0.868 (0.851–0.886)	0.880 (0.862–0.899)	1.188 (1.164–1.213)	1.169 (1.145–1.193)
38	339	0.312684	0.316072	35.621	0.842 (0.825–0.859)	0.856 (0.838–0.874)	Reference	Reference
39	396	0.285354	0.2737	37.054	0.815 (0.799–0.832)	0.831 (0.814–0.849)	0.815 (0.799–0.832)	0.831 (0.814–0.849)
40	268	0.238806	0.229679	38.699	0.791 (0.775–0.808)	0.809 (0.792–0.826)	0.645 (0.632–0.658)	0.673 (0.659–0.687)
41	190	0.168421	0.186738	40.535	0.770 (0.755–0.786)	0.790 (0.773–0.806)	0.497 (0.487–0.507)	0.531 (0.520–0.542)
42	140	0.157143	0.14735	42.531	0.753 (0.737–0.768)	0.773 (0.757–0.790)	0.374 (0.366–0.382)	0.411 (0.402–0.419)
43	62	0.112903	0.113211	44.658	0.739 (0.724–0.754)	0.760 (0.745–0.776)	0.276 (0.271–0.282)	0.312 (0.306–0.319)
44	28	0.0357143	0.0850407	46.888	0.728 (0.713–0.743)	0.750 (0.735–0.766)	0.201 (0.197–0.205)	0.234 (0.229–0.239)
45	14	0.0714286	0.0627258	49.196	0.720 (0.705–0.735)	0.743 (0.728–0.759)	0.145 (0.142–0.148)	0.174 (0.170–0.178)
Age (scaled) is calculated by x = (log(y/(1-y))-b)/a where y = Live birth rate (WNLSR), a=-0.142, and b=4.298.
Blastocyst Grade	N	Live birth rate (Real Data)	Live birth rate (WNLSR)	Grade (Scaled)	Incrimental OR	Incrimental aOR	Cumulative OR	Cumulative aOR
Excellent	1511	0.463	0.461	1.068	-	-	Reference	Reference
Good	1206	0.376	0.373	1.943	0.695 (0.649–0.745)	0.751 (0.698–0.807)	0.695 (0.649–0.745)	0.751 (0.698–0.807)
Average	880	0.265	0.285	2.909	0.670 (0.625–0.718)	0.729 (0.678–0.783)	0.466 (0.435–0.499)	0.547 (0.509–0.588)
Fair	472	0.218	0.197	4.08	0.615 (0.574–0.659)	0.681 (0.634–0.732)	0.287 (0.267–0.307)	0.373 (0.347–0.401)
Grade (scaled) is calculated by x = (log(y/(1-y))-b)/a where y = Live birth rate (WNLSR), a=-0.415, and b=0.286.
Culture Duration	N	Live birth rate (Real Data)	Live birth rate (WNLSR)	Duration (Scaled)	Incrimental OR	Incrimental aOR	Cumulative OR	Cumulative aOR
Day 5	3566	0.388	-	0	-	-	Reference	Reference
Day 6	503	0.213	-	1	0.427 (0.341–0.534)	0.605 (0.479–0.764)	0.427 (0.341–0.534)	0.605 (0.479–0.764)
