# Supplementary material for: Comprehensive mathematical modeling of age-dependent oocyte quality and quantity for predicting live birth rate
Source: Front Endocrinol (Lausanne). 2025 Jun 9;16:1595970. doi: 10.3389/fendo.2025.1595970 (PMC12183067; doi:10.3389/fendo.2025.1595970)
Supplement: Supplementary file 1 [file DataSheet1.zip › Supplementary Materials/Supplementary Tables/Supplimentary_Table_6.xlsx]

## Sheet: Supplementary Table 5
Supplementary Table 6. Predicted live birth rates by blastocyst grade and culture duration (Day 5 and Day 6).
Age	Excellent		Good		Average		Fair
	Day 5	Day 6	Day 5	Day 6	Day 5	Day 6	Day 5	Day 6
27	0.56748	0.442584	0.496163	0.373412	0.417779	0.302767	0.328323	0.228282
28	0.565451	0.440547	0.494098	0.371481	0.41577	0.301025	0.326504	0.22683
29	0.562578	0.437669	0.491178	0.368757	0.412935	0.298573	0.32394	0.224787
30	0.558527	0.433626	0.487068	0.364937	0.408954	0.29514	0.320348	0.221934
31	0.552846	0.427984	0.481322	0.359622	0.403405	0.290376	0.31536	0.217987
32	0.544946	0.420191	0.473361	0.352307	0.395749	0.283845	0.308511	0.212596
33	0.534077	0.409571	0.462469	0.342389	0.385336	0.275037	0.299257	0.205365
34	0.519347	0.395362	0.447817	0.329211	0.371439	0.263413	0.287015	0.195889
35	0.499783	0.376807	0.428545	0.312158	0.353351	0.248505	0.271263	0.183849
36	0.474471	0.353323	0.403927	0.290823	0.330554	0.230066	0.251701	0.169128
37	0.442794	0.324736	0.373611	0.265219	0.302946	0.20824	0.228432	0.151942
38	0.404736	0.291517	0.337894	0.235961	0.271061	0.183696	0.202115	0.13292
39	0.361149	0.254902	0.297903	0.204311	0.236159	0.157611	0.173972	0.113046
40	0.313832	0.216781	0.255557	0.17201	0.200088	0.131473	0.145589	0.0934788
41	0.2653	0.179335	0.213237	0.140906	0.164919	0.106754	0.118579	0.0752842
42	0.218281	0.144554	0.173269	0.112556	0.132482	0.0845985	0.0942282	0.0592269
43	0.175132	0.113856	0.137453	0.0879549	0.104036	0.0656558	0.073302	0.0456818
44	0.137426	0.0879364	0.106809	0.0674825	0.0801497	0.0500887	0.0560307	0.0346748
45	0.105836	0.0668411	0.081591	0.0510194	0.0607978	0.0376975	0.0422349	0.0259924
