# Supplementary material for: Comprehensive mathematical modeling of age-dependent oocyte quality and quantity for predicting live birth rate
Source: Front Endocrinol (Lausanne). 2025 Jun 9;16:1595970. doi: 10.3389/fendo.2025.1595970 (PMC12183067; doi:10.3389/fendo.2025.1595970)
Supplement: Supplementary file 1 [file DataSheet1.zip › Supplementary Materials/Supplementary Tables/Supplimentary_Table_7.xlsx]

## Sheet: AMH
Supplementary Table 7A. AMH: Results of WNLSR preprocessing and logistic regression analysis for live birth rate per OPU (Values within parentheses represent 95% CI.)
AMH (ng/ml)	N	Live birth rate (Real Data)	Live birth rate (WNLSR)	AMH (Scaled)	Incrimental OR	Incrimental aOR	Cumulative OR	Cumulative aOR
<0.25	566	0.049	0.034	-2.161	-	-	0.076 (0.073–0.079)	0.318 (0.305–0.331)
0.25-0.50	447	0.105	0.099	-0.401	3.108 (2.974–3.247)	1.655 (1.588–1.725)	0.236 (0.226–0.246)	0.526 (0.505–0.549)
0.50-0.75	363	0.154	0.16	0.447	1.727 (1.653–1.805)	1.275 (1.223–1.329)	0.407 (0.390–0.426)	0.671 (0.644–0.699)
0.75-1.00	272	0.25	0.216	1.026	1.451 (1.389–1.517)	1.180 (1.132–1.230)	0.591 (0.566–0.618)	0.792 (0.760–0.825)
1.00-1.25	266	0.32	0.269	1.473	1.333 (1.276–1.393)	1.136 (1.090–1.185)	0.789 (0.755–0.824)	0.900 (0.863–0.938)
1.25-1.50	247	0.36	0.318	1.841	1.268 (1.214–1.325)	1.111 (1.066–1.159)	Reference	Reference
1.50-1.75	222	0.311	0.364	2.158	1.227 (1.174–1.282)	1.095 (1.050–1.142)	1.227 (1.174–1.282)	1.095 (1.050–1.142)
1.75-2.00	209	0.464	0.407	2.439	1.198 (1.147–1.252)	1.084 (1.039–1.130)	1.470 (1.407–1.536)	1.187 (1.138–1.237)
2.00-2.25	142	0.465	0.447	2.692	1.177 (1.127–1.230)	1.075 (1.031–1.121)	1.730 (1.656–1.808)	1.276 (1.224–1.330)
2.25-2.50	138	0.478	0.484	2.925	1.161 (1.112–1.214)	1.069 (1.025–1.114)	2.010 (1.924–2.100)	1.364 (1.308–1.422)
2.50-2.75	130	0.492	0.519	3.141	1.149 (1.100–1.201)	1.064 (1.020–1.109)	2.309 (2.210–2.413)	1.451 (1.391–1.512)
2.75-3.00	132	0.561	0.551	3.343	1.139 (1.090–1.190)	1.060 (1.016–1.105)	2.631 (2.518–2.749)	1.537 (1.474–1.602)
3.00-3.25	120	0.633	0.582	3.534	1.131 (1.082–1.182)	1.056 (1.013–1.101)	2.975 (2.847–3.109)	1.623 (1.557–1.692)
3.25-3.50	96	0.562	0.61	3.715	1.124 (1.076–1.175)	1.053 (1.010–1.098)	3.344 (3.201–3.494)	1.710 (1.640–1.783)
3.50-3.75	107	0.617	0.636	3.889	1.118 (1.070–1.169)	1.051 (1.008–1.096)	3.740 (3.580–3.908)	1.797 (1.724–1.874)
3.75-4.00	79	0.658	0.661	4.056	1.114 (1.066–1.163)	1.049 (1.006–1.094)	4.165 (3.986–4.352)	1.885 (1.808–1.965)
4.00-4.25	70	0.6	0.683	4.217	1.109 (1.062–1.159)	1.047 (1.004–1.092)	4.620 (4.422–4.827)	1.974 (1.894–2.058)
4.25-4.50	82	0.561	0.705	4.373	1.106 (1.058–1.155)	1.046 (1.003–1.090)	5.108 (4.889–5.337)	2.064 (1.980–2.152)
4.50-4.75	52	0.635	0.725	4.524	1.102 (1.055–1.152)	1.044 (1.002–1.089)	5.631 (5.390–5.884)	2.156 (2.068–2.247)
4.75-5.00	46	0.739	0.743	4.672	1.100 (1.052–1.149)	1.043 (1.001–1.087)	6.193 (5.927–6.470)	2.249 (2.157–2.344)
5.00-5.25	45	0.756	0.76	4.816	1.097 (1.050–1.146)	1.042 (1.000–1.086)	6.794 (6.502–7.099)	2.343 (2.248–2.443)
5.25-5.50	36	0.806	0.777	4.956	1.095 (1.048–1.144)	1.041 (0.999–1.085)	7.439 (7.120–7.773)	2.440 (2.340–2.543)
5.50-5.75	26	0.808	0.792	5.094	1.093 (1.046–1.142)	1.040 (0.998–1.084)	8.131 (7.781–8.496)	2.538 (2.434–2.646)
5.75-6.00	23	0.826	0.806	5.23	1.091 (1.044–1.140)	1.040 (0.997–1.084)	8.872 (8.491–9.270)	2.638 (2.531–2.750)
AMH (scaled) is calculated by x = (log(y/(1-y))-b)/a where y = Live birth rate (WNLSR), a=-0.644, and b=-1.947.
Age	N	Live birth rate (Real Data)	Live birth rate (WNLSR)	Age (Scaled)	Incrimental OR	Incrimental aOR	Cumulative OR	Cumulative aOR
27	38	0.710526	0.733072	30.2971	-	-	4.508 (4.431–4.586)	2.607 (2.557–2.658)
28	60	0.816667	0.730403	30.3511	0.986 (0.970–1.004)	0.991 (0.972–1.011)	4.447 (4.371–4.524)	2.585 (2.535–2.635)
29	92	0.782609	0.726237	30.4345	0.979 (0.962–0.996)	0.987 (0.968–1.006)	4.355 (4.280–4.430)	2.550 (2.502–2.600)
30	123	0.723577	0.719769	30.5626	0.968 (0.952–0.985)	0.980 (0.961–0.999)	4.216 (4.144–4.289)	2.498 (2.451–2.547)
31	149	0.684564	0.70981	30.7563	0.952 (0.936–0.969)	0.969 (0.951–0.988)	4.015 (3.947–4.085)	2.422 (2.376–2.469)
32	155	0.658065	0.694665	31.0435	0.930 (0.914–0.946)	0.955 (0.937–0.974)	3.735 (3.671–3.799)	2.313 (2.269–2.358)
33	197	0.629442	0.672073	31.4576	0.901 (0.885–0.916)	0.936 (0.918–0.954)	3.364 (3.307–3.423)	2.164 (2.123–2.206)
34	208	0.634615	0.639315	32.0332	0.865 (0.850–0.880)	0.912 (0.894–0.929)	2.910 (2.860–2.960)	1.973 (1.935–2.011)
35	232	0.659483	0.59372	32.7986	0.824 (0.810–0.839)	0.884 (0.868–0.902)	2.399 (2.358–2.440)	1.745 (1.712–1.779)
36	201	0.537313	0.533745	33.7667	0.783 (0.770–0.797)	0.856 (0.840–0.873)	1.879 (1.847–1.912)	1.494 (1.465–1.523)
37	242	0.42562	0.460461	34.931	0.746 (0.733–0.758)	0.830 (0.814–0.846)	1.401 (1.377–1.425)	1.239 (1.216–1.263)
38	302	0.334437	0.378568	36.2677	0.714 (0.702–0.726)	0.807 (0.792–0.823)	Reference	Reference
39	359	0.342618	0.295708	37.7434	0.689 (0.677–0.701)	0.789 (0.774–0.804)	0.689 (0.677–0.701)	0.789 (0.774–0.804)
40	376	0.236702	0.219882	39.3235	0.671 (0.660–0.683)	0.776 (0.761–0.791)	0.463 (0.455–0.471)	0.612 (0.601–0.624)
41	421	0.159145	0.15661	40.9781	0.659 (0.648–0.670)	0.767 (0.752–0.782)	0.305 (0.300–0.310)	0.470 (0.461–0.479)
42	446	0.0829596	0.107757	42.6838	0.650 (0.639–0.662)	0.761 (0.746–0.775)	0.198 (0.195–0.202)	0.357 (0.350–0.364)
43	272	0.0661765	0.0722486	44.4235	0.645 (0.634–0.656)	0.756 (0.742–0.771)	0.128 (0.126–0.130)	0.270 (0.265–0.275)
44	189	0.037037	0.0475578	46.1856	0.641 (0.630–0.652)	0.754 (0.739–0.768)	0.082 (0.081–0.083)	0.204 (0.200–0.208)
45	119	0.0252101	0.030913	47.9622	0.639 (0.628–0.650)	0.752 (0.738–0.767)	0.052 (0.051–0.053)	0.153 (0.150–0.156)
Age (scaled) is calculated by x = (log(y/(1-y))-b)/a where y = Live birth rate (WNLSR), a=-0.252, and b=8.652.
OPU cycle	N	Live birth rate (Real Data)	Live birth rate (WNLSR)	OPU cycle (Scaled)	Incrimental OR	Incrimental aOR	Cumulative OR	Cumulative aOR
1st	2122	0.519793	0.517506	0.756546	-	-	Reference	Reference
2nd	792	0.309343	0.323811	2.11235	0.446 (0.421–0.473)	0.774 (0.732–0.819)	0.446 (0.421–0.473)	0.774 (0.732–0.819)
3rd	413	0.200969	0.202613	3.17789	0.531 (0.501–0.562)	0.818 (0.773–0.865)	0.237 (0.224–0.251)	0.633 (0.598–0.669)
4th	257	0.167315	0.126778	4.11897	0.571 (0.539–0.605)	0.837 (0.792–0.885)	0.135 (0.128–0.143)	0.530 (0.501–0.560)
5th	155	0.083871	0.0793267	4.99627	0.593 (0.560–0.629)	0.847 (0.801–0.896)	0.080 (0.076–0.085)	0.449 (0.424–0.475)
6th	117	0.042735	0.0496358	5.83797	0.606 (0.572–0.642)	0.853 (0.807–0.902)	0.049 (0.046–0.052)	0.383 (0.362–0.405)
OPU cycle (scaled) is calculated by x = (log(y/(1-y))-b)/a where y = Live birth rate (WNLSR), a=-0.595, and b=0.520.

## Sheet: AFC
Supplementary Table 7B. AFC: Results of WNLSR preprocessing and logistic regression analysis for live birth rate per OPU (Values within parentheses represent 95% CI.)
AFC	N	Live birth rate (Real Data)	Live birth rate (WNLSR)	AFC (Scaled)	Incrimental OR	Incrimental aOR	Cumulative OR	Cumulative aOR
0	15	0.0666667	0	-56.4167	-	-	-	-
1	290	0.0241379	0.0599126	6.76299	-	-	0.118 (0.115–0.121)	0.247 (0.239–0.254)
2	326	0.0858896	0.116236	9.02093	2.064 (2.011–2.117)	1.607 (1.558–1.657)	0.243 (0.237–0.249)	0.396 (0.384–0.409)
3	342	0.108187	0.169184	10.3833	1.548 (1.509–1.589)	1.331 (1.291–1.373)	0.376 (0.367–0.386)	0.528 (0.512–0.544)
4	356	0.157303	0.218961	11.3796	1.377 (1.342–1.413)	1.233 (1.195–1.271)	0.518 (0.505–0.532)	0.650 (0.631–0.671)
5	295	0.220339	0.265755	12.1758	1.291 (1.258–1.325)	1.182 (1.146–1.219)	0.669 (0.652–0.686)	0.769 (0.745–0.793)
6	335	0.292537	0.309745	12.8457	1.240 (1.208–1.272)	1.151 (1.116–1.187)	0.829 (0.808–0.851)	0.885 (0.858–0.912)
7	287	0.351916	0.3511	13.4288	1.206 (1.175–1.237)	1.130 (1.096–1.165)	Reference	Reference
8	229	0.39738	0.389977	13.9486	1.182 (1.152–1.212)	1.115 (1.082–1.150)	1.182 (1.152–1.212)	1.115 (1.082–1.150)
9	211	0.445498	0.426526	14.4203	1.163 (1.134–1.194)	1.104 (1.071–1.139)	1.375 (1.340–1.410)	1.231 (1.194–1.270)
10	196	0.469388	0.460884	14.8543	1.149 (1.120–1.179)	1.095 (1.062–1.130)	1.580 (1.540–1.621)	1.349 (1.308–1.391)
11	187	0.529412	0.493184	15.258	1.138 (1.109–1.168)	1.088 (1.056–1.122)	1.798 (1.753–1.845)	1.468 (1.424–1.514)
12	187	0.545455	0.523548	15.6367	1.129 (1.101–1.159)	1.083 (1.050–1.117)	2.031 (1.979–2.084)	1.590 (1.542–1.639)
13	124	0.58871	0.552094	15.9947	1.122 (1.093–1.151)	1.078 (1.045–1.112)	2.278 (2.220–2.337)	1.714 (1.662–1.767)
14	101	0.60396	0.578929	16.3352	1.115 (1.087–1.144)	1.074 (1.042–1.108)	2.541 (2.477–2.607)	1.841 (1.785–1.898)
15	111	0.621622	0.604157	16.6606	1.110 (1.082–1.139)	1.071 (1.038–1.104)	2.821 (2.749–2.894)	1.971 (1.912–2.033)
16	87	0.712644	0.627873	16.9732	1.105 (1.077–1.134)	1.068 (1.036–1.101)	3.118 (3.039–3.200)	2.105 (2.041–2.171)
17	84	0.666667	0.650168	17.2745	1.102 (1.074–1.130)	1.065 (1.033–1.099)	3.435 (3.348–3.524)	2.242 (2.175–2.312)
18	66	0.545455	0.671127	17.5659	1.098 (1.070–1.127)	1.063 (1.031–1.096)	3.772 (3.676–3.870)	2.384 (2.312–2.458)
19	49	0.77551	0.690831	17.8486	1.095 (1.067–1.123)	1.061 (1.029–1.094)	4.130 (4.025–4.237)	2.530 (2.453–2.609)
20	61	0.704918	0.709354	18.1236	1.092 (1.065–1.121)	1.059 (1.027–1.092)	4.511 (4.396–4.628)	2.680 (2.599–2.764)
21	42	0.761905	0.726767	18.3917	1.090 (1.062–1.118)	1.058 (1.026–1.091)	4.916 (4.791–5.044)	2.835 (2.750–2.924)
22	19	0.736842	0.743137	18.6537	1.088 (1.060–1.116)	1.057 (1.025–1.089)	5.347 (5.211–5.486)	2.996 (2.905–3.089)
23	46	0.782609	0.758527	18.9101	1.086 (1.058–1.114)	1.055 (1.023–1.088)	5.806 (5.658–5.957)	3.162 (3.066–3.260)
24	26	0.807692	0.772994	19.1615	1.084 (1.057–1.112)	1.054 (1.022–1.087)	6.293 (6.134–6.457)	3.333 (3.232–3.437)
25	25	0.96	0.786594	19.4084	1.082 (1.055–1.111)	1.053 (1.021–1.086)	6.812 (6.639–6.990)	3.510 (3.404–3.620)
AFC (scaled) is calculated by x = (log(y/(1-y))-b)/a where y = Live birth rate (WNLSR), a=-0.321, and b=-4.923.
Age	N	Live birth rate (Real Data)	Live birth rate (WNLSR)	Age (Scaled)	Incrimental OR	Incrimental aOR	Cumulative OR	Cumulative aOR
27	38	0.710526	0.733072	30.2971	-	-	4.508 (4.431–4.586)	2.621 (2.570–2.673)
28	60	0.816667	0.730403	30.3511	0.986 (0.970–1.004)	0.991 (0.972–1.011)	4.447 (4.371–4.524)	2.599 (2.548–2.650)
29	92	0.782609	0.726237	30.4345	0.979 (0.962–0.996)	0.987 (0.967–1.006)	4.355 (4.280–4.430)	2.564 (2.514–2.615)
30	123	0.723577	0.719769	30.5626	0.968 (0.952–0.985)	0.980 (0.960–0.999)	4.216 (4.144–4.289)	2.511 (2.462–2.561)
31	149	0.684564	0.70981	30.7563	0.952 (0.936–0.969)	0.969 (0.950–0.988)	4.015 (3.947–4.085)	2.434 (2.387–2.482)
32	155	0.658065	0.694665	31.0435	0.930 (0.914–0.946)	0.955 (0.936–0.974)	3.735 (3.671–3.799)	2.324 (2.279–2.370)
33	197	0.629442	0.672073	31.4576	0.901 (0.885–0.916)	0.935 (0.917–0.954)	3.364 (3.307–3.423)	2.174 (2.131–2.217)
34	208	0.634615	0.639315	32.0332	0.865 (0.850–0.880)	0.911 (0.894–0.929)	2.910 (2.860–2.960)	1.981 (1.942–2.020)
35	232	0.659483	0.59372	32.7986	0.824 (0.810–0.839)	0.884 (0.867–0.901)	2.399 (2.358–2.440)	1.751 (1.716–1.785)
36	201	0.537313	0.533745	33.7667	0.783 (0.770–0.797)	0.855 (0.839–0.872)	1.879 (1.847–1.912)	1.497 (1.468–1.527)
37	242	0.42562	0.460461	34.931	0.746 (0.733–0.758)	0.829 (0.813–0.845)	1.401 (1.377–1.425)	1.241 (1.217–1.265)
38	302	0.334437	0.378568	36.2677	0.714 (0.702–0.726)	0.806 (0.790–0.822)	Reference	Reference
39	359	0.342618	0.295708	37.7434	0.689 (0.677–0.701)	0.788 (0.773–0.804)	0.689 (0.677–0.701)	0.788 (0.773–0.804)
40	376	0.236702	0.219882	39.3235	0.671 (0.660–0.683)	0.775 (0.760–0.790)	0.463 (0.455–0.471)	0.611 (0.599–0.623)
41	421	0.159145	0.15661	40.9781	0.659 (0.648–0.670)	0.766 (0.751–0.781)	0.305 (0.300–0.310)	0.468 (0.458–0.477)
42	446	0.0829596	0.107757	42.6838	0.650 (0.639–0.662)	0.759 (0.745–0.774)	0.198 (0.195–0.202)	0.355 (0.348–0.362)
43	272	0.0661765	0.0722486	44.4235	0.645 (0.634–0.656)	0.755 (0.740–0.770)	0.128 (0.126–0.130)	0.268 (0.263–0.273)
44	189	0.037037	0.0475578	46.1856	0.641 (0.630–0.652)	0.752 (0.738–0.767)	0.082 (0.081–0.083)	0.202 (0.198–0.206)
45	119	0.0252101	0.030913	47.9622	0.639 (0.628–0.650)	0.751 (0.736–0.766)	0.052 (0.051–0.053)	0.151 (0.149–0.154)
Age (scaled) is calculated by x = (log(y/(1-y))-b)/a where y = Live birth rate (WNLSR), a=-0.252, and b=8.652.
OPU cycle	N	Live birth rate (Real Data)	Live birth rate (WNLSR)	OPU cycle (Scaled)	Incrimental OR	Incrimental aOR	Cumulative OR	Cumulative aOR
1st	2122	0.519793	0.517506	0.756546	-	-	Reference	Reference
2nd	792	0.309343	0.323811	2.11235	0.446 (0.421–0.473)	0.758 (0.716–0.802)	0.446 (0.421–0.473)	0.758 (0.716–0.802)
3rd	413	0.200969	0.202613	3.17789	0.531 (0.501–0.562)	0.804 (0.760–0.851)	0.237 (0.224–0.251)	0.609 (0.575–0.645)
4th	257	0.167315	0.126778	4.11897	0.571 (0.539–0.605)	0.825 (0.779–0.873)	0.135 (0.128–0.143)	0.502 (0.475–0.532)
5th	155	0.083871	0.0793267	4.99627	0.593 (0.560–0.629)	0.836 (0.790–0.884)	0.080 (0.076–0.085)	0.420 (0.397–0.444)
6th	117	0.042735	0.0496358	5.83797	0.606 (0.572–0.642)	0.842 (0.795–0.891)	0.049 (0.046–0.052)	0.353 (0.334–0.374)
OPU cycle (scaled) is calculated by x = (log(y/(1-y))-b)/a where y = Live birth rate (WNLSR), a=-0.595, and b=0.520.

## Sheet: Mature Oocyte
Supplementary Table 7C. Mature Oocyte: Results of WNLSR preprocessing and logistic regression analysis for live birth rate per OPU (Values within parentheses represent 95% CI.)
Mature Oocyte	N	Live birth rate (Real Data)	Live birth rate (WNLSR)	Mature Oocyte (Scaled)	Incrimental OR	Incrimental aOR	Cumulative OR	Cumulative aOR
0	261	0	0	-38.5995	-	-	-	-
1	561	0.0481283	0.0826828	6.77404	-	-	0.167 (0.161–0.173)	0.246 (0.236–0.256)
2	474	0.130802	0.158529	8.39633	2.090 (2.021–2.162)	1.782 (1.714–1.853)	0.349 (0.338–0.361)	0.438 (0.422–0.456)
3	381	0.209974	0.228104	9.38693	1.569 (1.516–1.623)	1.423 (1.369–1.480)	0.548 (0.529–0.567)	0.624 (0.600–0.649)
4	342	0.274854	0.291927	10.1197	1.395 (1.349–1.443)	1.298 (1.249–1.350)	0.764 (0.739–0.790)	0.810 (0.779–0.842)
5	284	0.338028	0.350472	10.7118	1.309 (1.265–1.354)	1.235 (1.188–1.284)	Reference	Reference
6	233	0.433476	0.404177	11.2155	1.257 (1.215–1.300)	1.197 (1.151–1.244)	1.257 (1.215–1.300)	1.197 (1.151–1.244)
7	208	0.451923	0.453441	11.6585	1.223 (1.182–1.265)	1.171 (1.126–1.217)	1.538 (1.486–1.590)	1.401 (1.348–1.457)
8	216	0.560185	0.498632	12.0574	1.199 (1.159–1.240)	1.153 (1.109–1.199)	1.843 (1.782–1.907)	1.615 (1.553–1.679)
9	175	0.502857	0.540087	12.4231	1.181 (1.141–1.221)	1.139 (1.096–1.184)	2.176 (2.104–2.251)	1.840 (1.770–1.913)
10	175	0.577143	0.578114	12.7627	1.167 (1.128–1.207)	1.129 (1.086–1.173)	2.540 (2.455–2.627)	2.077 (1.997–2.159)
11	149	0.637584	0.612997	13.0816	1.156 (1.117–1.196)	1.120 (1.078–1.165)	2.936 (2.838–3.037)	2.326 (2.237–2.419)
12	133	0.699248	0.644995	13.3834	1.147 (1.109–1.187)	1.114 (1.071–1.158)	3.367 (3.255–3.483)	2.590 (2.492–2.693)
13	93	0.688172	0.674348	13.6713	1.140 (1.102–1.179)	1.108 (1.066–1.152)	3.838 (3.710–3.970)	2.870 (2.761–2.984)
14	85	0.647059	0.701274	13.9473	1.134 (1.096–1.173)	1.103 (1.061–1.147)	4.351 (4.206–4.500)	3.167 (3.046–3.293)
15	77	0.714286	0.725973	14.2134	1.129 (1.091–1.167)	1.099 (1.057–1.143)	4.910 (4.747–5.079)	3.482 (3.349–3.620)
16	70	0.757143	0.748631	14.471	1.124 (1.087–1.163)	1.096 (1.054–1.140)	5.519 (5.336–5.709)	3.816 (3.671–3.968)
17	42	0.714286	0.769414	14.7211	1.120 (1.083–1.159)	1.093 (1.051–1.137)	6.184 (5.978–6.397)	4.172 (4.013–4.338)
18	33	0.787879	0.78848	14.9649	1.117 (1.080–1.156)	1.091 (1.049–1.134)	6.908 (6.679–7.146)	4.551 (4.377–4.731)
19	27	0.888889	0.805969	15.2031	1.114 (1.077–1.153)	1.089 (1.047–1.132)	7.698 (7.442–7.963)	4.954 (4.765–5.150)
20	30	0.866667	0.822012	15.4364	1.112 (1.075–1.150)	1.087 (1.045–1.130)	8.559 (8.274–8.854)	5.383 (5.177–5.597)
Mature Ooocyte (scaled) is calculated by x = (log(y/(1-y))-b)/a where y = Live birth rate (WNLSR), a=-0.454, and b=--5.485.
Age	N	Live birth rate (Real Data)	Live birth rate (WNLSR)	Age (Scaled)	Incrimental OR	Incrimental aOR	Cumulative OR	Cumulative aOR
27	38	0.710526	0.733072	30.2971	-	-	4.508 (4.431–4.586)	2.701 (2.648–2.756)
28	60	0.816667	0.730403	30.3511	0.986 (0.970–1.004)	0.991 (0.972–1.011)	4.447 (4.371–4.524)	2.677 (2.624–2.731)
29	92	0.782609	0.726237	30.4345	0.979 (0.962–0.996)	0.986 (0.967–1.006)	4.355 (4.280–4.430)	2.640 (2.588–2.693)
30	123	0.723577	0.719769	30.5626	0.968 (0.952–0.985)	0.979 (0.960–0.999)	4.216 (4.144–4.289)	2.585 (2.534–2.637)
31	149	0.684564	0.70981	30.7563	0.952 (0.936–0.969)	0.968 (0.949–0.988)	4.015 (3.947–4.085)	2.503 (2.453–2.553)
32	155	0.658065	0.694665	31.0435	0.930 (0.914–0.946)	0.953 (0.935–0.973)	3.735 (3.671–3.799)	2.386 (2.339–2.434)
33	197	0.629442	0.672073	31.4576	0.901 (0.885–0.916)	0.933 (0.915–0.952)	3.364 (3.307–3.423)	2.227 (2.183–2.272)
34	208	0.634615	0.639315	32.0332	0.865 (0.850–0.880)	0.909 (0.891–0.927)	2.910 (2.860–2.960)	2.023 (1.984–2.064)
35	232	0.659483	0.59372	32.7986	0.824 (0.810–0.839)	0.880 (0.863–0.898)	2.399 (2.358–2.440)	1.781 (1.746–1.817)
36	201	0.537313	0.533745	33.7667	0.783 (0.770–0.797)	0.851 (0.834–0.868)	1.879 (1.847–1.912)	1.516 (1.486–1.547)
37	242	0.42562	0.460461	34.931	0.746 (0.733–0.758)	0.824 (0.808–0.840)	1.401 (1.377–1.425)	1.249 (1.225–1.274)
38	302	0.334437	0.378568	36.2677	0.714 (0.702–0.726)	0.801 (0.785–0.817)	Reference	Reference
39	359	0.342618	0.295708	37.7434	0.689 (0.677–0.701)	0.782 (0.767–0.798)	0.689 (0.677–0.701)	0.782 (0.767–0.798)
40	376	0.236702	0.219882	39.3235	0.671 (0.660–0.683)	0.769 (0.754–0.784)	0.463 (0.455–0.471)	0.601 (0.589–0.613)
41	421	0.159145	0.15661	40.9781	0.659 (0.648–0.670)	0.759 (0.744–0.775)	0.305 (0.300–0.310)	0.457 (0.448–0.466)
42	446	0.0829596	0.107757	42.6838	0.650 (0.639–0.662)	0.753 (0.738–0.768)	0.198 (0.195–0.202)	0.344 (0.337–0.351)
43	272	0.0661765	0.0722486	44.4235	0.645 (0.634–0.656)	0.749 (0.734–0.764)	0.128 (0.126–0.130)	0.257 (0.252–0.262)
44	189	0.037037	0.0475578	46.1856	0.641 (0.630–0.652)	0.746 (0.731–0.761)	0.082 (0.081–0.083)	0.192 (0.188–0.196)
45	119	0.0252101	0.030913	47.9622	0.639 (0.628–0.650)	0.744 (0.729–0.759)	0.052 (0.051–0.053)	0.143 (0.140–0.146)
Age (scaled) is calculated by x = (log(y/(1-y))-b)/a where y = Live birth rate (WNLSR), a=-0.252, and b=8.652.
OPU cycle	N	Live birth rate (Real Data)	Live birth rate (WNLSR)	OPU cycle (Scaled)	Incrimental OR	Incrimental aOR	Cumulative OR	Cumulative aOR
1st	2122	0.519793	0.517506	0.756546	-	-	Reference	Reference
2nd	792	0.309343	0.323811	2.11235	0.446 (0.421–0.473)	0.810 (0.764–0.860)	0.446 (0.421–0.473)	0.810 (0.764–0.860)
3rd	413	0.200969	0.202613	3.17789	0.531 (0.501–0.562)	0.848 (0.799–0.899)	0.237 (0.224–0.251)	0.687 (0.648–0.729)
4th	257	0.167315	0.126778	4.11897	0.571 (0.539–0.605)	0.864 (0.815–0.917)	0.135 (0.128–0.143)	0.594 (0.560–0.630)
5th	155	0.083871	0.0793267	4.99627	0.593 (0.560–0.629)	0.873 (0.823–0.926)	0.080 (0.076–0.085)	0.518 (0.489–0.550)
6th	117	0.042735	0.0496358	5.83797	0.606 (0.572–0.642)	0.878 (0.827–0.931)	0.049 (0.046–0.052)	0.455 (0.429–0.482)
OPU cycle (scaled) is calculated by x = (log(y/(1-y))-b)/a where y = Live birth rate (WNLSR), a=-0.595, and b=0.520.

## Sheet: Transferable Embryo
Supplementary Table 7D. Transferable Embryo: Results of WNLSR preprocessing and logistic regression analysis for live birth rate per OPU (Values within parentheses represent 95% CI.)
Transferable Embryo	N	Live birth rate (Real Data)	Live birth rate (WNLSR)	Transferable Embryo (Scaled)	Incrimental OR	Incrimental aOR	Cumulative OR	Cumulative aOR
0	1128	0	0	-10.7104	-	-	-	-
1	908	0.194934	0.238325	4.96874	-	-	0.432 (0.382–0.489)	0.440 (0.380–0.509)
2	724	0.359116	0.419851	5.57005	2.313 (2.043–2.618)	2.273 (1.966–2.629)	Reference	Reference
3	444	0.596847	0.558115	5.96942	1.745 (1.542–1.976)	1.725 (1.492–1.995)	1.745 (1.542–1.976)	1.725 (1.492–1.995)
4	312	0.721154	0.663428	6.2886	1.561 (1.379–1.767)	1.546 (1.337–1.788)	2.724 (2.406–3.083)	2.668 (2.308–3.085)
5	244	0.811475	0.743641	6.56568	1.472 (1.300–1.666)	1.460 (1.263–1.688)	4.008 (3.541–4.538)	3.896 (3.369–4.504)
6	130	0.830769	0.804738	6.81752	1.421 (1.255–1.608)	1.411 (1.220–1.631)	5.695 (5.031–6.447)	5.495 (4.752–6.354)
7	87	0.908046	0.851274	7.05306	1.389 (1.227–1.572)	1.379 (1.193–1.595)	7.909 (6.987–8.953)	7.580 (6.556–8.765)
8	56	0.964286	0.886719	7.27755	1.368 (1.208–1.548)	1.359 (1.175–1.571)	10.816 (9.554–12.244)	10.300 (8.908–11.910)
9	49	0.897959	0.913717	7.49428	1.353 (1.195–1.532)	1.345 (1.163–1.555)	14.633 (12.926–16.565)	13.849 (11.977–16.013)
10	38	0.947368	0.93428	7.70547	1.342 (1.186–1.520)	1.334 (1.154–1.543)	19.644 (17.352–22.238)	18.479 (15.982–21.366)
Transferable Embryo (scaled) is calculated by x = (log(y/(1-y))-b)/a where y = Live birth rate (WNLSR), a=-1.394, and b=-8.091.
Age	N	Live birth rate (Real Data)	Live birth rate (WNLSR)	Age (Scaled)	Incrimental OR	Incrimental aOR	Cumulative OR	Cumulative aOR
27	38	0.710526	0.733072	30.2971	-	-	4.508 (4.431–4.586)	2.713 (2.655–2.773)
28	60	0.816667	0.730403	30.3511	0.986 (0.970–1.004)	0.991 (0.970–1.013)	4.447 (4.371–4.524)	2.689 (2.631–2.748)
29	92	0.782609	0.726237	30.4345	0.979 (0.962–0.996)	0.986 (0.965–1.008)	4.355 (4.280–4.430)	2.652 (2.595–2.710)
30	123	0.723577	0.719769	30.5626	0.968 (0.952–0.985)	0.979 (0.958–1.000)	4.216 (4.144–4.289)	2.596 (2.540–2.652)
31	149	0.684564	0.70981	30.7563	0.952 (0.936–0.969)	0.968 (0.947–0.989)	4.015 (3.947–4.085)	2.513 (2.459–2.568)
32	155	0.658065	0.694665	31.0435	0.930 (0.914–0.946)	0.953 (0.933–0.974)	3.735 (3.671–3.799)	2.395 (2.344–2.447)
33	197	0.629442	0.672073	31.4576	0.901 (0.885–0.916)	0.933 (0.913–0.954)	3.364 (3.307–3.423)	2.235 (2.187–2.284)
34	208	0.634615	0.639315	32.0332	0.865 (0.850–0.880)	0.908 (0.889–0.928)	2.910 (2.860–2.960)	2.030 (1.986–2.074)
35	232	0.659483	0.59372	32.7986	0.824 (0.810–0.839)	0.880 (0.861–0.899)	2.399 (2.358–2.440)	1.786 (1.748–1.825)
36	201	0.537313	0.533745	33.7667	0.783 (0.770–0.797)	0.851 (0.832–0.869)	1.879 (1.847–1.912)	1.519 (1.487–1.552)
37	242	0.42562	0.460461	34.931	0.746 (0.733–0.758)	0.823 (0.805–0.841)	1.401 (1.377–1.425)	1.250 (1.224–1.278)
38	302	0.334437	0.378568	36.2677	0.714 (0.702–0.726)	0.800 (0.783–0.817)	Reference	Reference
39	359	0.342618	0.295708	37.7434	0.689 (0.677–0.701)	0.781 (0.765–0.798)	0.689 (0.677–0.701)	0.781 (0.765–0.798)
40	376	0.236702	0.219882	39.3235	0.671 (0.660–0.683)	0.768 (0.751–0.785)	0.463 (0.455–0.471)	0.600 (0.587–0.613)
41	421	0.159145	0.15661	40.9781	0.659 (0.648–0.670)	0.758 (0.742–0.775)	0.305 (0.300–0.310)	0.455 (0.445–0.465)
42	446	0.0829596	0.107757	42.6838	0.650 (0.639–0.662)	0.752 (0.736–0.768)	0.198 (0.195–0.202)	0.342 (0.335–0.350)
43	272	0.0661765	0.0722486	44.4235	0.645 (0.634–0.656)	0.748 (0.732–0.764)	0.128 (0.126–0.130)	0.256 (0.250–0.261)
44	189	0.037037	0.0475578	46.1856	0.641 (0.630–0.652)	0.745 (0.729–0.761)	0.082 (0.081–0.083)	0.190 (0.186–0.195)
45	119	0.0252101	0.030913	47.9622	0.639 (0.628–0.650)	0.743 (0.727–0.759)	0.052 (0.051–0.053)	0.142 (0.139–0.145)
Age (scaled) is calculated by x = (log(y/(1-y))-b)/a where y = Live birth rate (WNLSR), a=-0.252, and b=8.652.
OPU cycle	N	Live birth rate (Real Data)	Live birth rate (WNLSR)	OPU cycle (Scaled)	Incrimental OR	Incrimental aOR	Cumulative OR	Cumulative aOR
1st	2122	0.519793	0.517506	0.756546	-	-	Reference	Reference
2nd	792	0.309343	0.323811	2.11235	0.446 (0.421–0.473)	0.925 (0.869–0.985)	0.446 (0.421–0.473)	0.925 (0.869–0.985)
3rd	413	0.200969	0.202613	3.17789	0.531 (0.501–0.562)	0.941 (0.883–1.002)	0.237 (0.224–0.251)	0.870 (0.817–0.926)
4th	257	0.167315	0.126778	4.11897	0.571 (0.539–0.605)	0.947 (0.890–1.009)	0.135 (0.128–0.143)	0.824 (0.774–0.878)
5th	155	0.083871	0.0793267	4.99627	0.593 (0.560–0.629)	0.951 (0.893–1.012)	0.080 (0.076–0.085)	0.784 (0.736–0.835)
6th	117	0.042735	0.0496358	5.83797	0.606 (0.572–0.642)	0.953 (0.895–1.014)	0.049 (0.046–0.052)	0.747 (0.701–0.795)
OPU cycle (scaled) is calculated by x = (log(y/(1-y))-b)/a where y = Live birth rate (WNLSR), a=-0.595, and b=0.520.
