# Supplementary material for: Comprehensive mathematical modeling of age-dependent oocyte quality and quantity for predicting live birth rate
Source: Front Endocrinol (Lausanne). 2025 Jun 9;16:1595970. doi: 10.3389/fendo.2025.1595970 (PMC12183067; doi:10.3389/fendo.2025.1595970)
Supplement: Supplementary file 1 [file DataSheet1.zip › Supplementary Materials/Supplementary Tables/Supplimentary_Table_8.xlsx]

## Sheet: AMH
Supplementary Table 8A. Logistic regression results: Live birth rate by age and AMH per first OPU (Values within parentheses represent AMH, expressed in ng/ml).
		AMH			AMH Percentiles
Age	N	Mean	Median	Mode	5th	25th	50th (Median)	75th	95th
27	40	81.2% (5.6)	79.6% (4.9)	75.4% (3.6)	63.8% (1.4)	73.6% (3.1)	79.6% (4.9)	84.8% (7.3)	91.1% (11.8)
28	68	80.5% (5.4)	78.9% (4.7)	74.7% (3.4)	63.0% (1.4)	72.9% (3.0)	78.9% (4.7)	84.2% (7.0)	90.7% (11.5)
29	102	79.8% (5.1)	78.1% (4.5)	73.7% (3.3)	61.8% (1.3)	72.0% (2.9)	78.1% (4.5)	83.5% (6.8)	90.1% (11.1)
30	119	78.8% (4.9)	77.0% (4.3)	72.4% (3.0)	60.3% (1.2)	70.7% (2.7)	77.0% (4.3)	82.6% (6.4)	89.4% (10.6)
31	145	77.4% (4.6)	75.6% (4.0)	70.6% (2.8)	58.3% (1.1)	69.1% (2.5)	75.6% (4.0)	81.4% (6.1)	88.5% (10.2)
32	165	75.7% (4.3)	73.7% (3.7)	68.2% (2.5)	55.6% (0.9)	66.9% (2.3)	73.7% (3.7)	79.8% (5.8)	87.4% (9.7)
33	182	73.4% (4.0)	71.2% (3.4)	65.1% (2.2)	52.1% (0.8)	64.0% (2.0)	71.2% (3.4)	77.7% (5.4)	85.9% (9.2)
34	192	70.4% (3.7)	67.9% (3.1)	61.0% (1.9)	47.8% (0.7)	60.3% (1.8)	67.9% (3.1)	74.9% (5.0)	83.8% (8.7)
35	212	66.4% (3.4)	63.6% (2.8)	55.8% (1.6)	42.5% (0.6)	55.5% (1.6)	63.6% (2.8)	71.1% (4.6)	80.9% (8.2)
36	178	61.3% (3.1)	58.3% (2.5)	49.5% (1.4)	36.6% (0.5)	49.8% (1.4)	58.3% (2.5)	66.2% (4.2)	76.9% (7.6)
37	196	55.1% (2.8)	51.8% (2.2)	42.2% (1.1)	30.3% (0.4)	43.2% (1.2)	51.8% (2.2)	60.2% (3.8)	71.7% (7.0)
38	209	47.9% (2.5)	44.6% (2.0)	34.6% (0.9)	24.1% (0.3)	36.2% (1.0)	44.6% (2.0)	53.0% (3.4)	65.1% (6.3)
39	252	40.3% (2.2)	37.0% (1.7)	27.1% (0.7)	18.5% (0.3)	29.2% (0.9)	37.0% (1.7)	45.0% (3.0)	57.2% (5.7)
40	190	32.6% (1.9)	29.6% (1.5)	20.5% (0.6)	13.8% (0.2)	22.8% (0.7)	29.6% (1.5)	36.9% (2.6)	48.4% (5.1)
41	160	25.6% (1.7)	23.0% (1.3)	14.9% (0.4)	10.0% (0.2)	17.2% (0.6)	23.0% (1.3)	29.2% (2.3)	39.5% (4.5)
42	149	19.5% (1.4)	17.3% (1.1)	10.6% (0.3)	7.1% (0.1)	12.7% (0.5)	17.3% (1.1)	22.4% (2.0)	31.0% (3.9)
43	70	14.4% (1.2)	12.7% (0.9)	7.3% (0.3)	5.0% (0.1)	9.2% (0.4)	12.7% (0.9)	16.7% (1.7)	23.5% (3.4)
44	41	10.5% (1.1)	9.2% (0.8)	5.0% (0.2)	3.5% (0.1)	6.6% (0.4)	9.2% (0.8)	12.2% (1.5)	17.4% (3.0)
45	28	7.5% (0.9)	6.5% (0.7)	3.4% (0.2)	2.4% (0.1)	4.6% (0.3)	6.5% (0.7)	8.8% (1.3)	12.5% (2.5)

## Sheet: AFC
Supplementary Table 8B. Logistic regression results: Live birth rate by age and AFC per first OPU (Values within parentheses represent AFC).
		AFC			AFC Percentiles
Age	N	Mean	Median	Mode	5th	25th	50th (Median)	75th	95th
27	40	80.9% (17.9)	79.7% (16.7)	77.0% (14.3)	63.2% (6.7)	73.8% (11.9)	79.7% (16.7)	84.7% (22.7)	90.3% (33.2)
28	68	80.2% (17.3)	79.0% (16.2)	76.2% (13.8)	62.1% (6.4)	72.9% (11.5)	79.0% (16.2)	84.1% (22.0)	89.9% (32.3)
29	102	79.3% (16.7)	78.1% (15.6)	75.2% (13.2)	60.8% (6.0)	71.8% (11.0)	78.1% (15.6)	83.3% (21.2)	89.3% (31.3)
30	119	78.2% (16.0)	76.9% (14.9)	73.9% (12.6)	59.1% (5.7)	70.5% (10.4)	76.9% (14.9)	82.4% (20.4)	88.6% (30.2)
31	145	76.9% (15.3)	75.5% (14.2)	72.3% (11.9)	57.0% (5.3)	68.8% (9.9)	75.5% (14.2)	81.2% (19.5)	87.7% (29.1)
32	165	75.1% (14.5)	73.6% (13.4)	70.2% (11.2)	54.3% (4.9)	66.6% (9.3)	73.6% (13.4)	79.6% (18.6)	86.5% (27.9)
33	182	72.7% (13.7)	71.1% (12.6)	67.4% (10.4)	50.8% (4.4)	63.7% (8.6)	71.1% (12.6)	77.5% (17.6)	84.9% (26.6)
34	192	69.5% (12.8)	67.8% (11.8)	63.7% (9.6)	46.6% (4.0)	60.0% (8.0)	67.8% (11.8)	74.6% (16.6)	82.8% (25.3)
35	212	65.4% (12.0)	63.5% (11.0)	59.1% (8.8)	41.4% (3.5)	55.2% (7.3)	63.5% (11.0)	70.9% (15.5)	79.8% (24.0)
36	178	60.1% (11.1)	58.1% (10.1)	53.3% (8.1)	35.5% (3.1)	49.4% (6.7)	58.1% (10.1)	66.0% (14.5)	75.9% (22.6)
37	196	53.8% (10.3)	51.6% (9.3)	46.6% (7.3)	29.2% (2.7)	42.8% (6.0)	51.6% (9.3)	59.9% (13.4)	70.7% (21.1)
38	209	46.5% (9.4)	44.3% (8.5)	39.2% (6.5)	23.0% (2.3)	35.7% (5.4)	44.3% (8.5)	52.7% (12.4)	64.2% (19.7)
39	252	38.8% (8.6)	36.6% (7.7)	31.6% (5.8)	17.3% (2.0)	28.6% (4.8)	36.6% (7.7)	44.7% (11.4)	56.4% (18.3)
40	190	31.1% (7.8)	29.1% (6.9)	24.6% (5.2)	12.5% (1.6)	22.0% (4.3)	29.1% (6.9)	36.6% (10.4)	47.9% (16.8)
41	160	24.1% (7.0)	22.4% (6.2)	18.5% (4.5)	8.7% (1.3)	16.4% (3.7)	22.4% (6.2)	28.9% (9.4)	39.2% (15.4)
42	149	18.1% (6.3)	16.7% (5.5)	13.5% (4.0)	5.8% (1.1)	11.9% (3.3)	16.7% (5.5)	22.0% (8.5)	30.9% (14.1)
43	70	13.3% (5.6)	12.1% (4.9)	9.6% (3.4)	3.8% (0.8)	8.4% (2.8)	12.1% (4.9)	16.3% (7.6)	23.5% (12.8)
44	41	9.5% (5.0)	8.6% (4.3)	6.7% (3.0)	2.4% (0.6)	5.9% (2.4)	8.6% (4.3)	11.8% (6.8)	17.4% (11.6)
45	28	6.7% (4.4)	6.1% (3.8)	4.6% (2.6)	1.5% (0.4)	4.0% (2.1)	6.1% (3.8)	8.4% (6.1)	12.6% (10.4)

## Sheet: Mature Oocyte
Supplementary Table 8C. Logistic regression results: Live birth rate by age and number of mature oocytes per first OPU (Values within parentheses represent number of mature oocytes).
		Mature Oocyte			Mature Oocyte Percentile
Age	N	Mean	Median	Mode	5th	25th	50th (Median)	75th	95th
27	40	83.7% (13.4)	81.7% (12.0)	76.5% (9.2)	54.7% (3.4)	72.8% (7.7)	81.7% (12.0)	88.3% (17.6)	94.5% (28.0)
28	68	83.1% (13.0)	81.2% (11.7)	76.0% (9.0)	54.1% (3.3)	72.1% (7.5)	81.2% (11.7)	87.8% (17.1)	94.2% (27.2)
29	102	82.4% (12.7)	80.4% (11.4)	75.2% (8.8)	53.1% (3.3)	71.3% (7.3)	80.4% (11.4)	87.2% (16.7)	93.8% (26.5)
30	119	81.5% (12.3)	79.4% (11.1)	74.1% (8.5)	51.8% (3.1)	70.1% (7.1)	79.4% (11.1)	86.5% (16.1)	93.3% (25.6)
31	145	80.3% (11.8)	78.1% (10.7)	72.6% (8.2)	49.9% (3.0)	68.5% (6.8)	78.1% (10.7)	85.4% (15.6)	92.6% (24.8)
32	165	78.7% (11.4)	76.4% (10.2)	70.5% (7.8)	47.1% (2.8)	66.4% (6.5)	76.4% (10.2)	84.1% (15.0)	91.8% (23.9)
33	182	76.4% (10.8)	74.0% (9.7)	67.6% (7.3)	43.4% (2.5)	63.3% (6.1)	74.0% (9.7)	82.3% (14.3)	90.7% (23.0)
34	192	73.4% (10.2)	70.7% (9.1)	63.6% (6.8)	38.6% (2.3)	59.3% (5.6)	70.7% (9.1)	79.8% (13.6)	89.2% (22.1)
35	212	69.4% (9.6)	66.3% (8.5)	58.3% (6.2)	32.7% (1.9)	54.0% (5.2)	66.3% (8.5)	76.3% (12.9)	87.1% (21.2)
36	178	64.1% (9.0)	60.6% (7.9)	51.5% (5.5)	26.1% (1.6)	47.5% (4.7)	60.6% (7.9)	71.8% (12.1)	84.2% (20.3)
37	196	57.4% (8.3)	53.5% (7.2)	43.6% (4.8)	19.4% (1.3)	40.0% (4.1)	53.5% (7.2)	65.8% (11.3)	80.2% (19.3)
38	209	49.7% (7.7)	45.5% (6.5)	34.9% (4.2)	13.2% (1.0)	32.0% (3.6)	45.5% (6.5)	58.4% (10.5)	74.9% (18.3)
39	252	41.2% (7.0)	36.9% (5.9)	26.5% (3.5)	8.2% (0.7)	24.4% (3.1)	36.9% (5.9)	50.0% (9.7)	67.9% (17.2)
40	190	32.7% (6.3)	28.7% (5.2)	19.0% (2.9)	4.5% (0.4)	17.7% (2.7)	28.7% (5.2)	40.9% (8.8)	59.5% (16.0)
41	160	24.9% (5.7)	21.4% (4.6)	13.0% (2.4)	2.0% (0.2)	12.4% (2.2)	21.4% (4.6)	32.1% (8.0)	50.0% (14.8)
42	149	18.3% (5.1)	15.3% (4.1)	8.6% (1.9)	0.4% (0.0)	8.3% (1.9)	15.3% (4.1)	24.1% (7.2)	40.1% (13.6)
43	70	13.0% (4.5)	10.7% (3.6)	5.5% (1.5)	0.0% (0.0)	5.5% (1.5)	10.7% (3.6)	17.5% (6.5)	30.8% (12.4)
44	41	9.0% (4.0)	7.3% (3.1)	3.4% (1.2)	0.0% (0.0)	3.5% (1.3)	7.3% (3.1)	12.3% (5.7)	22.6% (11.2)
45	28	6.1% (3.5)	4.9% (2.7)	2.1% (1.0)	0.0% (0.0)	2.2% (1.0)	4.9% (2.7)	8.5% (5.1)	16.0% (10.1)

## Sheet: Transferable Embryo
Supplementary Table 8D. Logistic regression results: Live birth rate by age and number of transferable embryos per first OPU (Values within parentheses represent number of transferable embryos).
		Transferable Embryo			Transferable Embryo Percentile
Age	N	Mean	Median	Mode	5th	25th	50th (Median)	75th	95th
27	40	88.4% (5.0)	85.3% (4.2)	74.7% (2.7)	26.8% (0.4)	70.0% (2.3)	85.3% (4.2)	93.5% (6.9)	98.5% (12.0)
28	68	88.1% (4.9)	84.9% (4.2)	74.4% (2.7)	26.4% (0.4)	69.5% (2.3)	84.9% (4.2)	93.3% (6.8)	98.4% (11.9)
29	102	87.6% (4.8)	84.4% (4.1)	73.8% (2.7)	25.9% (0.4)	68.8% (2.2)	84.4% (4.1)	93.0% (6.7)	98.3% (11.6)
30	119	86.9% (4.7)	83.6% (4.0)	72.9% (2.6)	25.0% (0.4)	67.7% (2.2)	83.6% (4.0)	92.5% (6.5)	98.1% (11.4)
31	145	86.0% (4.6)	82.6% (3.9)	71.6% (2.6)	23.6% (0.4)	66.2% (2.1)	82.6% (3.9)	91.9% (6.4)	97.8% (11.0)
32	165	84.6% (4.4)	81.1% (3.8)	69.8% (2.5)	21.5% (0.4)	64.1% (2.0)	81.1% (3.8)	90.9% (6.1)	97.5% (10.7)
33	182	82.7% (4.2)	78.9% (3.6)	67.0% (2.4)	18.6% (0.3)	61.0% (1.9)	78.9% (3.6)	89.6% (5.9)	97.0% (10.2)
34	192	79.9% (4.0)	75.7% (3.4)	63.0% (2.2)	14.8% (0.3)	56.7% (1.8)	75.7% (3.4)	87.7% (5.6)	96.2% (9.8)
35	212	76.0% (3.8)	71.3% (3.2)	57.4% (2.1)	10.3% (0.2)	51.0% (1.7)	71.3% (3.2)	84.8% (5.3)	95.1% (9.3)
36	178	70.6% (3.5)	65.2% (3.0)	50.1% (1.9)	5.4% (0.1)	43.7% (1.5)	65.2% (3.0)	80.8% (4.9)	93.4% (8.7)
37	196	63.3% (3.2)	57.4% (2.7)	41.3% (1.6)	1.0% (0.0)	35.2% (1.3)	57.4% (2.7)	75.0% (4.5)	90.7% (8.1)
38	209	54.3% (2.9)	47.9% (2.4)	31.6% (1.4)	0.0% (0.0)	26.4% (1.1)	47.9% (2.4)	67.2% (4.1)	86.6% (7.5)
39	252	44.0% (2.6)	37.6% (2.1)	22.3% (1.1)	0.0% (0.0)	18.2% (0.9)	37.6% (2.1)	57.4% (3.7)	80.6% (6.9)
40	190	33.5% (2.2)	27.7% (1.8)	14.6% (0.9)	0.0% (0.0)	11.6% (0.7)	27.7% (1.8)	46.3% (3.3)	72.1% (6.2)
41	160	23.9% (1.9)	19.2% (1.5)	8.9% (0.7)	0.0% (0.0)	6.8% (0.5)	19.2% (1.5)	35.1% (2.9)	61.0% (5.6)
42	149	16.2% (1.6)	12.6% (1.3)	5.2% (0.5)	0.0% (0.0)	3.7% (0.4)	12.6% (1.3)	24.9% (2.5)	48.3% (4.9)
43	70	10.4% (1.4)	7.9% (1.0)	2.9% (0.4)	0.0% (0.0)	1.9% (0.2)	7.9% (1.0)	16.8% (2.1)	35.6% (4.3)
44	41	6.5% (1.1)	4.9% (0.9)	1.6% (0.3)	0.0% (0.0)	0.8% (0.1)	4.9% (0.9)	10.9% (1.8)	24.6% (3.7)
45	28	4.0% (0.9)	2.9% (0.7)	0.9% (0.2)	0.0% (0.0)	0.2% (0.1)	2.9% (0.7)	6.9% (1.5)	16.1% (3.2)
