# Supplementary material for: Comprehensive mathematical modeling of age-dependent oocyte quality and quantity for predicting live birth rate
Source: Front Endocrinol (Lausanne). 2025 Jun 9;16:1595970. doi: 10.3389/fendo.2025.1595970 (PMC12183067; doi:10.3389/fendo.2025.1595970)
Supplement: Supplementary file 1 [file DataSheet1.zip › Supplementary Materials/Supplementary Tables/Supplimentary_Table_9.xlsx]

## Sheet: AMH
Supplementary Table 9A. Logistic regression results: Cumulative live birth rate by AMH at median age, 38.
AMH (ng/ml)		OPU cycles
		1st	2nd	3rd	4th	5th	6th
Mean	2.46936	0.47917	0.658872	0.747583	0.795735	0.822487	0.8365
Median	1.96994	0.445739	0.620137	0.708985	0.758245	0.785891	0.800289
Mode	0.898281	0.345769	0.496367	0.57925	0.627519	0.65512	0.669088
Percentiles
5th	0.312318	0.241494	0.356346	0.423487	0.463969	0.487269	0.498564
25th	1.02983	0.361598	0.5167	0.601146	0.650003	0.677885	0.692072
50th (Median)	1.96994	0.445739	0.620137	0.708985	0.758245	0.785891	0.800289
75th	3.3735	0.52967	0.71456	0.800989	0.846153	0.87074	0.883677
95th	6.33309	0.650704	0.83231	0.90336	0.93586	0.952112	0.960478

## Sheet: AFC
Supplementary Table 9B. Logistic regression results: Cumulative live birth rate by AFC at median age, 38.
AFC (count)		OPU cycles
		1st	2nd	3rd	4th	5th	6th
Mean	9.40256	0.464934	0.636334	0.720349	0.765103	0.788697	0.799303
Median	8.46546	0.442781	0.61033	0.693978	0.739021	0.76281	0.773327
Mode	6.53984	0.391572	0.548075	0.629207	0.673825	0.697411	0.707399
Percentiles
5th	2.31453	0.229735	0.334631	0.3939	0.427844	0.445468	0.451698
25th	5.40075	0.356543	0.503896	0.582015	0.625483	0.648427	0.657824
50th (Median)	8.46546	0.442781	0.61033	0.693978	0.739021	0.76281	0.773327
75th	12.3899	0.526772	0.705672	0.788317	0.830749	0.852884	0.863228
95th	19.6913	0.641523	0.819793	0.890443	0.923074	0.939245	0.947086

## Sheet: Mature Oocyte
Supplementary Table 9C. Logistic regression results: Cumulative live birth rate by number of mature oocytes per OPU at median age, 38.
Mature Oocyte (count)		OPU cycles
		1st	2nd	3rd	4th	5th	6th
Mean	7.67657	0.496611	0.691187	0.788254	0.841849	0.873142	0.891825
Median	6.53838	0.454676	0.643872	0.742976	0.799836	0.833982	0.854724
Mode	4.16527	0.349384	0.514514	0.610184	0.669454	0.707012	0.730496
Percentiles
5th	0.963937	0.132224	0.207743	0.258194	0.292791	0.316141	0.331046
25th	3.61769	0.320427	0.476511	0.569075	0.627418	0.664815	0.688321
50th (Median)	6.53838	0.454676	0.643872	0.742976	0.799836	0.833982	0.854724
75th	10.5076	0.584368	0.781523	0.868385	0.91176	0.93521	0.948504
95th	18.2783	0.748501	0.914099	0.964568	0.982942	0.990585	0.994117

## Sheet: Transferable Embryo
Supplementary Table 9D. Logistic regression results: Cumulative live birth rate by number of transferable embryos per OPU at median age, 38.
Transferable Embryo (count)		OPU cycles
		1st	2nd	3rd	4th	5th	6th
Mean	2.88595	0.542674	0.772745	0.880903	0.934695	0.962665	0.977792
Median	2.39703	0.479104	0.708082	0.828623	0.895351	0.933749	0.956601
Mode	1.37966	0.316069	0.509267	0.637217	0.72503	0.786816	0.831181
Percentiles
5th	0	-	-	-	-	-	-
25th	1.10691	0.263852	0.436002	0.55708	0.644936	0.710021	0.759032
50th (Median)	2.39703	0.479104	0.708082	0.828623	0.895351	0.933749	0.956601
75th	4.13731	0.671928	0.880652	0.953562	0.980854	0.991669	0.996183
95th	7.52329	0.86627	0.979547	0.996579	0.999381	0.999879	0.999975
